# Supplementary material for: Theory-Informed Interventions to Improve the Quality of Tuberculosis Evaluation at Ugandan Health Centers: A Quasi-Experimental Study
Source: PLoS One. 2015 Jul 14;10(7):e0132573. doi: 10.1371/journal.pone.0132573 (PMC4501843; doi:10.1371/journal.pone.0132573)
Supplement: S2 Dataset — (XLS) [file pone.0132573.s002.xls]

## Sheet: PLoS One dataset - Same-Day LED
siteid	date	sex	age	coughhistory	summary	tbexamordered	tbexamcompl	newtbrx	afbpos	post	trainingstartdt	startmonth	month	cm
11	2012-06-01	0	42	1	1	1	1	0	0	1	2012-02-13	37.4342	41.0197	3.58553
11	2012-02-01	1	18	1	1	1	1	0	0	0	2012-02-13	37.4342	37.0395	-0.394737
11	2012-01-02	0	64	1	0	1	0	0	0	0	2012-02-13	37.4342	36.0526	-1.38158
11	2012-02-01	1	30	1	1	1	1	0	0	0	2012-02-13	37.4342	37.0395	-0.394737
11	2012-05-01	0	88	1	0	1	0	0	0	1	2012-02-13	37.4342	40	2.56579
11	2012-01-02	0	34	1	0	1	0	0	0	0	2012-02-13	37.4342	36.0526	-1.38158
11	2011-09-01	1	23	1	1	1	1	0	0	0	2012-02-13	37.4342	32.0066	-5.42763
11	2012-02-01	0	45	1	1	1	1	0	0	0	2012-02-13	37.4342	37.0395	-0.394737
11	2012-02-01	1	50	1	1	1	1	1	1	0	2012-02-13	37.4342	37.0395	-0.394737
11	2012-08-01	1	45	1	1	1	1	0	0	1	2012-02-13	37.4342	43.0263	5.59211
11	2011-09-02	1	45	1	1	1	1	1	1	0	2012-02-13	37.4342	32.0395	-5.39474
11	2011-10-03	1	49	1	1	1	1	0	0	0	2012-02-13	37.4342	33.0592	-4.375
11	2012-02-01	1	36	1	1	1	1	0	0	0	2012-02-13	37.4342	37.0395	-0.394737
11	2012-07-02	1	71	1	1	1	1	0	0	1	2012-02-13	37.4342	42.0395	4.60526
11	2011-12-02	1	35	1	1	1	1	0	0	0	2012-02-13	37.4342	35.0329	-2.40132
11	2012-07-02	0	47	1	1	1	1	1	1	1	2012-02-13	37.4342	42.0395	4.60526
11	2011-11-02	0	73	1	1	1	1	0	0	0	2012-02-13	37.4342	34.0461	-3.38816
11	2012-06-01	1	42	1	1	1	1	0	0	1	2012-02-13	37.4342	41.0197	3.58553
11	2011-10-04	1	66	1	1	1	1	0	0	0	2012-02-13	37.4342	33.0921	-4.34211
11	2012-03-06	1	51	1	0	1	0	0	0	1	2012-02-13	37.4342	38.1579	0.723682
11	2011-11-02	0	22	1	1	1	1	0	0	0	2012-02-13	37.4342	34.0461	-3.38816
11	2012-04-02	1	38	1	1	1	1	0	0	1	2012-02-13	37.4342	39.0461	1.61184
11	2011-11-02	0	32	1	1	1	1	0	0	0	2012-02-13	37.4342	34.0461	-3.38816
11	2012-08-02	0	50	1	1	1	1	0	0	1	2012-02-13	37.4342	43.0592	5.625
11	2012-08-02	0	29	1	1	1	1	0	0	1	2012-02-13	37.4342	43.0592	5.625
11	2012-02-02	0	16	1	1	1	1	1	1	0	2012-02-13	37.4342	37.0724	-0.361843
11	2011-12-05	0	45	1	1	1	1	1	1	0	2012-02-13	37.4342	35.1316	-2.30263
11	2012-08-03	1	57	1	1	1	1	0	0	1	2012-02-13	37.4342	43.0921	5.65789
11	2012-08-03	0	72	1	1	1	1	0	0	1	2012-02-13	37.4342	43.0921	5.65789
11	2011-11-03	1	71	1	0	0	0	0	0	0	2012-02-13	37.4342	34.0789	-3.35526
11	2012-03-06	1	25	1	1	1	1	0	0	1	2012-02-13	37.4342	38.1579	0.723682
11	2011-12-05	1	54	1	1	1	1	0	0	0	2012-02-13	37.4342	35.1316	-2.30263
11	2011-12-05	1	33	1	1	1	1	0	0	0	2012-02-13	37.4342	35.1316	-2.30263
11	2011-09-05	1	65	1	1	1	1	0	0	0	2012-02-13	37.4342	32.1382	-5.29605
11	2011-09-05	0	37	1	1	1	1	1	1	0	2012-02-13	37.4342	32.1382	-5.29605
11	2012-02-03	1	28	1	1	1	1	1	1	0	2012-02-13	37.4342	37.1053	-0.328949
11	2012-05-03	0	54	1	1	1	1	0	0	1	2012-02-13	37.4342	40.0658	2.63158
11	2012-06-04	1	37	1	1	1	1	0	0	1	2012-02-13	37.4342	41.1184	3.68421
11	2012-05-04	0	52	1	1	1	1	0	0	1	2012-02-13	37.4342	40.0987	2.66447
11	2012-06-04	0	36	1	1	1	1	0	0	1	2012-02-13	37.4342	41.1184	3.68421
11	2011-10-05	0	20	1	1	1	1	0	0	0	2012-02-13	37.4342	33.125	-4.30921
11	2011-09-05	0	41	1	1	1	1	1	1	0	2012-02-13	37.4342	32.1382	-5.29605
11	2011-10-05	1	41	1	1	1	1	0	0	0	2012-02-13	37.4342	33.125	-4.30921
11	2012-01-05	0	54	1	1	1	1	1	1	0	2012-02-13	37.4342	36.1513	-1.28289
11	2011-12-05	0	45	1	1	1	1	0	0	0	2012-02-13	37.4342	35.1316	-2.30263
11	2012-01-06	1	35	1	1	1	1	0	0	0	2012-02-13	37.4342	36.1842	-1.25
11	2012-01-06	0	16	1	1	1	1	0	0	0	2012-02-13	37.4342	36.1842	-1.25
11	2011-12-06	0	21	1	1	1	1	0	0	0	2012-02-13	37.4342	35.1645	-2.26974
11	2012-02-06	1	68	1	1	1	1	1	1	0	2012-02-13	37.4342	37.2039	-0.230263
11	2012-01-06	0	39	1	1	1	1	0	0	0	2012-02-13	37.4342	36.1842	-1.25
11	2011-10-06	0	27	1	0	1	0	0	0	0	2012-02-13	37.4342	33.1579	-4.27632
11	2012-03-06	1	60	1	1	1	1	1	1	1	2012-02-13	37.4342	38.1579	0.723682
11	2012-03-06	1	65	1	0	0	0	0	0	1	2012-02-13	37.4342	38.1579	0.723682
11	2011-12-06	0	60	1	1	1	1	0	0	0	2012-02-13	37.4342	35.1645	-2.26974
11	2011-12-06	0	47	1	1	1	1	0	0	0	2012-02-13	37.4342	35.1645	-2.26974
11	2012-05-07	0	70	1	0	0	0	0	0	1	2012-02-13	37.4342	40.1974	2.76316
11	2012-02-06	0	42	1	1	1	1	0	0	0	2012-02-13	37.4342	37.2039	-0.230263
11	2011-09-07	0	31	1	1	1	1	1	1	0	2012-02-13	37.4342	32.2039	-5.23026
11	2011-09-07	1	65	1	1	1	1	0	0	0	2012-02-13	37.4342	32.2039	-5.23026
11	2011-09-07	0	36	1	0	1	0	0	0	0	2012-02-13	37.4342	32.2039	-5.23026
11	2012-08-07	0	37	1	1	1	1	0	0	1	2012-02-13	37.4342	43.2237	5.78947
11	2012-01-09	1	30	1	1	1	1	1	1	0	2012-02-13	37.4342	36.2829	-1.15132
11	2012-08-07	1	32	1	1	1	1	0	0	1	2012-02-13	37.4342	43.2237	5.78947
11	2012-07-05	0	16	1	1	1	1	0	0	1	2012-02-13	37.4342	42.1382	4.70395
11	2012-06-05	1	38	1	1	1	1	0	0	1	2012-02-13	37.4342	41.1513	3.71711
11	2012-07-05	0	20	1	1	1	1	0	0	1	2012-02-13	37.4342	42.1382	4.70395
11	2012-07-06	0	34	1	1	1	1	0	0	1	2012-02-13	37.4342	42.1711	4.73684
11	2011-12-07	0	57	1	1	1	1	0	0	0	2012-02-13	37.4342	35.1974	-2.23684
11	2012-01-09	0	40	1	1	1	1	0	0	0	2012-02-13	37.4342	36.2829	-1.15132
11	2012-05-07	0	32	1	1	1	1	0	0	1	2012-02-13	37.4342	40.1974	2.76316
11	2011-12-07	1	23	1	0	0	0	0	0	0	2012-02-13	37.4342	35.1974	-2.23684
11	2012-05-07	1	20	1	1	1	1	0	0	1	2012-02-13	37.4342	40.1974	2.76316
11	2012-08-08	0	32	1	1	1	1	0	0	1	2012-02-13	37.4342	43.2566	5.82237
11	2012-08-08	1	42	1	1	1	1	0	0	1	2012-02-13	37.4342	43.2566	5.82237
11	2011-12-08	0	73	1	1	1	1	0	0	0	2012-02-13	37.4342	35.2303	-2.20395
11	2012-06-07	1	48	1	1	1	1	0	0	1	2012-02-13	37.4342	41.2171	3.78289
11	2012-01-09	0	36	1	1	1	1	1	1	0	2012-02-13	37.4342	36.2829	-1.15132
11	2012-01-09	0	33	1	1	1	1	1	1	0	2012-02-13	37.4342	36.2829	-1.15132
11	2012-06-07	1	26	1	1	1	1	0	0	1	2012-02-13	37.4342	41.2171	3.78289
11	2012-08-09	0	50	1	1	1	1	0	0	1	2012-02-13	37.4342	43.2895	5.85526
11	2012-04-11	0	33	1	0	1	0	0	0	1	2012-02-13	37.4342	39.3421	1.90789
11	2011-11-08	0	24	1	1	1	1	0	0	0	2012-02-13	37.4342	34.2434	-3.19079
11	2012-07-06	0	25	1	1	1	1	0	0	1	2012-02-13	37.4342	42.1711	4.73684
11	2012-05-08	1	22	1	1	1	1	1	1	1	2012-02-13	37.4342	40.2303	2.79605
11	2011-09-12	0	20	1	1	1	1	1	1	0	2012-02-13	37.4342	32.3684	-5.06579
11	2011-11-08	0	27	1	1	1	1	0	0	0	2012-02-13	37.4342	34.2434	-3.19079
11	2012-07-09	0	84	1	1	1	1	0	0	1	2012-02-13	37.4342	42.2697	4.83553
11	2012-06-07	1	65	1	1	1	1	0	0	1	2012-02-13	37.4342	41.2171	3.78289
11	2012-04-11	0	41	1	1	1	1	1	1	1	2012-02-13	37.4342	39.3421	1.90789
11	2012-06-08	1	52	1	1	1	1	0	0	1	2012-02-13	37.4342	41.25	3.81579
11	2011-11-08	0	48	1	0	1	1	0	1	0	2012-02-13	37.4342	34.2434	-3.19079
11	2011-09-12	0	45	1	1	1	1	1	1	0	2012-02-13	37.4342	32.3684	-5.06579
11	2012-06-08	1	30	1	1	1	1	0	0	1	2012-02-13	37.4342	41.25	3.81579
11	2012-03-12	0	31	1	1	1	1	0	0	1	2012-02-13	37.4342	38.3553	0.921051
11	2011-10-12	1	37	1	1	1	1	0	0	0	2012-02-13	37.4342	33.3553	-4.07895
11	2011-10-12	0	38	1	1	1	1	0	0	0	2012-02-13	37.4342	33.3553	-4.07895
11	2012-02-10	1	29	1	1	1	1	0	0	0	2012-02-13	37.4342	37.3355	-0.0986862
11	2012-02-10	1	34	1	1	1	1	0	0	0	2012-02-13	37.4342	37.3355	-0.0986862
11	2012-03-01	0	35	1	1	1	1	0	0	1	2012-02-13	37.4342	37.9934	0.559208
11	2012-08-10	0	47	1	1	1	1	1	1	1	2012-02-13	37.4342	43.3224	5.88816
11	2011-12-09	1	60	1	1	1	1	0	0	0	2012-02-13	37.4342	35.2632	-2.17105
11	2012-04-12	0	32	1	1	1	1	0	0	1	2012-02-13	37.4342	39.375	1.94079
11	2012-03-06	0	57	1	1	1	1	0	0	1	2012-02-13	37.4342	38.1579	0.723682
11	2012-05-10	0	19	1	1	1	1	1	1	1	2012-02-13	37.4342	40.2961	2.86184
11	2012-08-13	0	40	1	1	1	1	0	0	1	2012-02-13	37.4342	43.4211	5.98684
11	2012-03-13	1	54	1	0	1	1	0	1	1	2012-02-13	37.4342	38.3882	0.953945
11	2012-05-10	1	65	1	1	1	1	0	0	1	2012-02-13	37.4342	40.2961	2.86184
11	2011-11-09	0	41	1	1	1	1	0	0	0	2012-02-13	37.4342	34.2763	-3.15789
11	2011-11-09	1	29	1	1	1	1	0	0	0	2012-02-13	37.4342	34.2763	-3.15789
11	2012-01-11	0	18	1	1	1	1	0	0	0	2012-02-13	37.4342	36.3487	-1.08553
11	2012-06-11	1	40	1	1	1	1	0	0	1	2012-02-13	37.4342	41.3487	3.91447
11	2012-03-02	0	24	1	1	1	1	1	1	1	2012-02-13	37.4342	38.0263	0.592106
11	2012-04-13	0	40	1	0	1	0	0	0	1	2012-02-13	37.4342	39.4079	1.97368
11	2012-07-10	1	39	1	1	1	1	0	0	1	2012-02-13	37.4342	42.3026	4.86842
11	2012-04-13	1	30	1	1	1	1	1	1	1	2012-02-13	37.4342	39.4079	1.97368
11	2012-04-13	0	85	1	0	1	0	0	0	1	2012-02-13	37.4342	39.4079	1.97368
11	2012-03-01	0	37	1	1	1	1	1	1	1	2012-02-13	37.4342	37.9934	0.559208
11	2012-06-11	1	15	1	1	1	1	0	0	1	2012-02-13	37.4342	41.3487	3.91447
11	2012-04-13	0	26	1	0	0	0	0	0	1	2012-02-13	37.4342	39.4079	1.97368
11	2012-04-13	0	32	1	1	1	1	0	0	1	2012-02-13	37.4342	39.4079	1.97368
11	2012-08-14	0	15	1	1	1	1	0	0	1	2012-02-13	37.4342	43.4539	6.01974
11	2011-09-16	1	58	1	1	1	1	0	0	0	2012-02-13	37.4342	32.5	-4.93421
11	2011-08-15	0	43	1	1	1	1	1	1	0	2012-02-13	37.4342	31.4474	-5.98684
11	2012-08-14	0	37	1	1	1	1	0	0	1	2012-02-13	37.4342	43.4539	6.01974
11	2011-09-16	1	50	1	1	1	1	0	0	0	2012-02-13	37.4342	32.5	-4.93421
11	2012-01-12	0	42	1	1	1	1	1	0	0	2012-02-13	37.4342	36.3816	-1.05263
11	2012-05-14	1	30	1	1	1	1	0	0	1	2012-02-13	37.4342	40.4276	2.99342
11	2011-08-16	1	30	1	1	1	1	0	0	0	2012-02-13	37.4342	31.4803	-5.95395
11	2011-09-17	0	54	1	1	1	1	1	1	0	2012-02-13	37.4342	32.5329	-4.90132
11	2012-08-15	0	32	1	1	1	1	0	0	1	2012-02-13	37.4342	43.4868	6.05263
11	2012-01-13	0	43	1	0	0	0	0	0	0	2012-02-13	37.4342	36.4145	-1.01974
11	2012-03-12	0	50	1	1	1	1	0	0	1	2012-02-13	37.4342	38.3553	0.921051
11	2012-07-11	0	19	1	1	1	1	0	0	1	2012-02-13	37.4342	42.3355	4.90131
11	2012-07-11	1	50	1	1	1	1	0	0	1	2012-02-13	37.4342	42.3355	4.90131
11	2012-07-11	0	15	1	1	1	1	0	0	1	2012-02-13	37.4342	42.3355	4.90131
11	2012-07-11	0	22	1	1	1	1	1	1	1	2012-02-13	37.4342	42.3355	4.90131
11	2012-01-13	1	70	1	1	1	1	0	0	0	2012-02-13	37.4342	36.4145	-1.01974
11	2011-12-14	0	38	1	1	1	1	1	1	0	2012-02-13	37.4342	35.4276	-2.00658
11	2011-08-16	0	75	1	1	1	1	0	0	0	2012-02-13	37.4342	31.4803	-5.95395
11	2012-08-16	1	75	1	1	1	1	0	0	1	2012-02-13	37.4342	43.5197	6.08553
11	2012-05-15	1	67	1	1	1	1	0	0	1	2012-02-13	37.4342	40.4605	3.02631
11	2011-09-19	0	23	1	0	1	0	0	0	0	2012-02-13	37.4342	32.5987	-4.83553
11	2012-01-16	0	34	1	1	1	1	0	0	0	2012-02-13	37.4342	36.5132	-0.921055
11	2011-12-14	0	61	1	0	0	0	0	0	0	2012-02-13	37.4342	35.4276	-2.00658
11	2012-04-17	0	62	1	0	0	0	0	0	1	2012-02-13	37.4342	39.5395	2.10526
11	2012-01-16	0	41	1	1	1	1	1	1	0	2012-02-13	37.4342	36.5132	-0.921055
11	2012-03-14	0	45	1	0	0	0	0	0	1	2012-02-13	37.4342	38.4211	0.986839
11	2011-08-17	1	31	1	1	1	1	1	1	0	2012-02-13	37.4342	31.5132	-5.92105
11	2012-06-13	0	49	1	1	1	1	0	0	1	2012-02-13	37.4342	41.4145	3.98026
11	2012-08-17	0	30	1	1	1	1	0	0	1	2012-02-13	37.4342	43.5526	6.11842
11	2012-04-17	0	30	1	1	1	1	1	1	1	2012-02-13	37.4342	39.5395	2.10526
11	2012-05-15	1	68	1	1	1	1	0	0	1	2012-02-13	37.4342	40.4605	3.02631
11	2012-03-14	1	40	1	1	1	1	0	0	1	2012-02-13	37.4342	38.4211	0.986839
11	2012-03-14	0	50	1	0	1	0	0	0	1	2012-02-13	37.4342	38.4211	0.986839
11	2012-04-17	1	76	1	1	1	1	0	0	1	2012-02-13	37.4342	39.5395	2.10526
11	2011-12-15	1	23	1	0	1	0	0	0	0	2012-02-13	37.4342	35.4605	-1.97369
11	2012-01-16	0	46	1	1	1	1	1	1	0	2012-02-13	37.4342	36.5132	-0.921055
11	2012-03-14	0	40	1	1	1	1	0	0	1	2012-02-13	37.4342	38.4211	0.986839
11	2012-07-13	0	23	1	1	1	1	0	0	1	2012-02-13	37.4342	42.4013	4.96711
11	2012-06-13	0	16	1	1	1	1	0	0	1	2012-02-13	37.4342	41.4145	3.98026
11	2012-06-13	0	22	1	1	1	1	0	0	1	2012-02-13	37.4342	41.4145	3.98026
11	2011-09-20	0	20	1	1	1	1	1	1	0	2012-02-13	37.4342	32.6316	-4.80263
11	2012-03-15	0	34	1	0	0	0	0	0	1	2012-02-13	37.4342	38.4539	1.01974
11	2012-05-16	1	31	1	0	0	0	0	0	1	2012-02-13	37.4342	40.4934	3.05921
11	2012-01-16	1	25	1	1	1	1	1	1	0	2012-02-13	37.4342	36.5132	-0.921055
11	2012-03-15	1	29	1	0	0	0	0	0	1	2012-02-13	37.4342	38.4539	1.01974
11	2012-05-16	0	45	1	0	0	0	0	0	1	2012-02-13	37.4342	40.4934	3.05921
11	2012-05-16	0	35	1	1	1	1	0	0	1	2012-02-13	37.4342	40.4934	3.05921
11	2012-05-16	1	36	1	1	1	1	0	0	1	2012-02-13	37.4342	40.4934	3.05921
11	2012-05-16	1	49	1	0	0	0	0	0	1	2012-02-13	37.4342	40.4934	3.05921
11	2011-12-16	0	28	1	1	1	1	1	1	0	2012-02-13	37.4342	35.4934	-1.94079
11	2011-12-16	0	28	1	1	1	1	0	0	0	2012-02-13	37.4342	35.4934	-1.94079
11	2012-03-15	0	25	1	0	0	0	0	0	1	2012-02-13	37.4342	38.4539	1.01974
11	2011-12-16	1	55	1	1	1	1	0	0	0	2012-02-13	37.4342	35.4934	-1.94079
11	2011-09-21	1	29	1	1	1	1	0	0	0	2012-02-13	37.4342	32.6645	-4.76974
11	2012-05-17	1	22	1	1	1	1	0	0	1	2012-02-13	37.4342	40.5263	3.09211
11	2012-04-19	1	71	1	1	1	1	0	0	1	2012-02-13	37.4342	39.6053	2.17105
11	2012-07-16	0	30	1	1	1	1	0	0	1	2012-02-13	37.4342	42.5	5.06579
11	2012-06-14	1	16	1	1	1	1	0	0	1	2012-02-13	37.4342	41.4474	4.01316
11	2011-09-21	0	45	1	1	1	1	1	1	0	2012-02-13	37.4342	32.6645	-4.76974
11	2012-02-20	0	70	1	1	1	1	0	0	1	2012-02-13	37.4342	37.6645	0.230263
11	2012-04-19	1	24	1	1	1	1	0	0	1	2012-02-13	37.4342	39.6053	2.17105
11	2011-09-21	1	28	1	1	1	1	0	0	0	2012-02-13	37.4342	32.6645	-4.76974
11	2012-01-17	1	18	1	0	0	0	0	0	0	2012-02-13	37.4342	36.5461	-0.888161
11	2011-12-16	0	34	1	1	1	1	0	0	0	2012-02-13	37.4342	35.4934	-1.94079
11	2012-04-19	1	48	1	1	1	1	0	0	1	2012-02-13	37.4342	39.6053	2.17105
11	2012-04-20	0	48	1	1	1	1	0	0	1	2012-02-13	37.4342	39.6382	2.20395
11	2011-09-22	0	32	1	1	1	1	1	1	0	2012-02-13	37.4342	32.6974	-4.73684
11	2011-12-19	0	30	1	1	1	1	0	0	0	2012-02-13	37.4342	35.5921	-1.84211
11	2011-08-22	0	60	1	1	1	1	0	0	0	2012-02-13	37.4342	31.6776	-5.75658
11	2012-02-20	1	33	1	1	1	1	0	0	1	2012-02-13	37.4342	37.6645	0.230263
11	2012-06-15	1	26	1	1	1	1	0	0	1	2012-02-13	37.4342	41.4803	4.04605
11	2012-02-20	0	39	1	1	1	1	0	0	1	2012-02-13	37.4342	37.6645	0.230263
11	2012-06-15	0	52	1	1	1	1	0	0	1	2012-02-13	37.4342	41.4803	4.04605
11	2012-06-15	0	38	1	1	1	1	0	0	1	2012-02-13	37.4342	41.4803	4.04605
11	2012-07-17	1	90	1	1	1	1	0	0	1	2012-02-13	37.4342	42.5329	5.09868
11	2012-03-19	0	64	1	1	1	1	0	0	1	2012-02-13	37.4342	38.5855	1.15131
11	2012-03-19	0	55	1	0	0	0	0	0	1	2012-02-13	37.4342	38.5855	1.15131
11	2012-07-17	1	40	1	1	1	1	0	0	1	2012-02-13	37.4342	42.5329	5.09868
11	2012-04-20	1	26	1	1	1	1	1	1	1	2012-02-13	37.4342	39.6382	2.20395
11	2012-04-20	1	60	1	0	0	0	0	0	1	2012-02-13	37.4342	39.6382	2.20395
11	2011-12-20	0	38	1	1	1	1	1	1	0	2012-02-13	37.4342	35.625	-1.80921
11	2011-12-20	0	55	1	1	1	1	1	1	0	2012-02-13	37.4342	35.625	-1.80921
11	2012-05-18	0	30	1	0	0	0	0	0	1	2012-02-13	37.4342	40.5592	3.125
11	2012-02-21	0	36	1	1	1	1	0	0	1	2012-02-13	37.4342	37.6974	0.263157
11	2012-07-17	0	42	1	1	1	1	1	1	1	2012-02-13	37.4342	42.5329	5.09868
11	2011-09-23	0	42	1	0	1	1	0	1	0	2012-02-13	37.4342	32.7303	-4.70395
11	2012-02-21	1	16	1	1	1	1	0	0	1	2012-02-13	37.4342	37.6974	0.263157
11	2011-08-23	0	39	1	1	1	1	1	1	0	2012-02-13	37.4342	31.7105	-5.72369
11	2011-08-23	0	25	1	0	1	0	0	0	0	2012-02-13	37.4342	31.7105	-5.72369
11	2011-12-20	0	19	1	1	1	1	0	0	0	2012-02-13	37.4342	35.625	-1.80921
11	2012-03-19	1	38	1	1	1	1	0	0	1	2012-02-13	37.4342	38.5855	1.15131
11	2011-08-23	0	19	1	1	1	1	0	0	0	2012-02-13	37.4342	31.7105	-5.72369
11	2012-02-21	0	40	1	1	1	1	0	0	1	2012-02-13	37.4342	37.6974	0.263157
11	2011-08-23	1	36	1	1	1	1	0	0	0	2012-02-13	37.4342	31.7105	-5.72369
11	2012-02-21	1	15	1	1	1	1	0	0	1	2012-02-13	37.4342	37.6974	0.263157
11	2012-02-21	0	28	1	1	1	1	0	0	1	2012-02-13	37.4342	37.6974	0.263157
11	2012-02-21	0	47	1	1	1	1	0	0	1	2012-02-13	37.4342	37.6974	0.263157
11	2012-05-21	1	29	1	1	1	1	0	0	1	2012-02-13	37.4342	40.6579	3.22368
11	2012-01-19	1	37	1	1	1	1	0	0	0	2012-02-13	37.4342	36.6118	-0.822369
11	2012-05-21	1	42	1	1	1	1	0	0	1	2012-02-13	37.4342	40.6579	3.22368
11	2012-02-21	0	78	1	1	1	1	0	0	1	2012-02-13	37.4342	37.6974	0.263157
11	2012-05-21	0	29	1	1	1	1	0	0	1	2012-02-13	37.4342	40.6579	3.22368
11	2012-05-22	1	60	1	1	1	1	0	0	1	2012-02-13	37.4342	40.6908	3.25658
11	2011-12-20	1	50	1	0	1	0	0	0	0	2012-02-13	37.4342	35.625	-1.80921
11	2011-12-20	1	21	1	1	1	1	0	0	0	2012-02-13	37.4342	35.625	-1.80921
11	2012-02-21	1	45	1	1	1	1	0	0	1	2012-02-13	37.4342	37.6974	0.263157
11	2011-12-20	1	20	1	1	1	1	0	0	0	2012-02-13	37.4342	35.625	-1.80921
11	2011-08-24	0	80	1	1	1	1	0	0	0	2012-02-13	37.4342	31.7434	-5.69079
11	2011-12-20	1	22	1	1	1	1	0	0	0	2012-02-13	37.4342	35.625	-1.80921
11	2012-04-25	0	52	1	1	1	1	0	0	1	2012-02-13	37.4342	39.8026	2.36842
11	2011-08-24	1	53	1	1	1	1	1	1	0	2012-02-13	37.4342	31.7434	-5.69079
11	2011-09-26	1	51	1	1	1	1	0	0	0	2012-02-13	37.4342	32.8289	-4.60526
11	2012-04-25	1	28	1	0	1	1	0	1	1	2012-02-13	37.4342	39.8026	2.36842
11	2012-02-21	1	35	1	1	1	1	0	0	1	2012-02-13	37.4342	37.6974	0.263157
11	2012-03-19	0	40	1	0	0	0	0	0	1	2012-02-13	37.4342	38.5855	1.15131
11	2011-08-24	0	25	1	1	1	1	0	0	0	2012-02-13	37.4342	31.7434	-5.69079
11	2011-12-21	0	18	1	1	1	1	0	0	0	2012-02-13	37.4342	35.6579	-1.77632
11	2012-03-20	1	60	1	0	0	0	0	0	1	2012-02-13	37.4342	38.6184	1.18421
11	2011-08-24	0	37	1	1	1	1	0	0	0	2012-02-13	37.4342	31.7434	-5.69079
11	2012-07-18	1	36	1	1	1	1	0	0	1	2012-02-13	37.4342	42.5658	5.13158
11	2012-03-20	1	26	1	0	1	0	0	0	1	2012-02-13	37.4342	38.6184	1.18421
11	2012-01-20	0	54	1	1	1	1	0	0	0	2012-02-13	37.4342	36.6447	-0.789474
11	2012-07-18	0	20	1	1	1	1	0	0	1	2012-02-13	37.4342	42.5658	5.13158
11	2011-08-25	0	36	1	1	1	1	0	0	0	2012-02-13	37.4342	31.7763	-5.6579
11	2011-11-18	1	17	1	1	1	1	0	0	0	2012-02-13	37.4342	34.5724	-2.86184
11	2012-02-22	1	22	1	1	1	1	0	0	1	2012-02-13	37.4342	37.7303	0.296051
11	2012-06-18	0	39	1	1	1	1	0	0	1	2012-02-13	37.4342	41.5789	4.14474
11	2012-06-18	1	18	1	1	1	1	0	0	1	2012-02-13	37.4342	41.5789	4.14474
11	2012-06-18	1	70	1	1	1	1	0	0	1	2012-02-13	37.4342	41.5789	4.14474
11	2012-05-23	0	50	1	1	1	1	0	0	1	2012-02-13	37.4342	40.7237	3.28947
11	2011-12-22	0	37	1	0	0	0	0	0	0	2012-02-13	37.4342	35.6908	-1.74342
11	2011-10-24	1	32	1	1	1	1	0	0	0	2012-02-13	37.4342	33.75	-3.68421
11	2012-04-26	0	31	1	0	1	0	0	0	1	2012-02-13	37.4342	39.8355	2.40131
11	2012-04-26	0	21	1	1	1	1	0	0	1	2012-02-13	37.4342	39.8355	2.40131
11	2012-04-26	1	20	1	1	1	1	0	0	1	2012-02-13	37.4342	39.8355	2.40131
11	2012-01-23	0	18	1	1	1	1	0	0	0	2012-02-13	37.4342	36.7434	-0.690792
11	2012-07-19	0	28	1	1	1	1	0	0	1	2012-02-13	37.4342	42.5987	5.16447
11	2011-12-23	0	36	1	1	1	1	0	0	0	2012-02-13	37.4342	35.7237	-1.71053
11	2012-05-24	0	35	1	1	1	1	1	1	1	2012-02-13	37.4342	40.7566	3.32237
11	2012-03-20	0	36	1	0	0	0	0	0	1	2012-02-13	37.4342	38.6184	1.18421
11	2012-03-20	1	30	1	0	0	0	0	0	1	2012-02-13	37.4342	38.6184	1.18421
11	2012-03-20	1	47	1	0	0	0	0	0	1	2012-02-13	37.4342	38.6184	1.18421
11	2012-06-20	1	39	1	1	1	1	0	0	1	2012-02-13	37.4342	41.6447	4.21053
11	2012-06-20	1	60	1	1	1	1	0	0	1	2012-02-13	37.4342	41.6447	4.21053
11	2012-04-30	1	60	1	1	1	1	0	0	1	2012-02-13	37.4342	39.9671	2.53289
11	2011-09-29	0	27	1	1	1	1	0	0	0	2012-02-13	37.4342	32.9276	-4.50658
11	2011-09-29	0	36	1	1	1	1	0	0	0	2012-02-13	37.4342	32.9276	-4.50658
11	2012-04-30	1	28	1	0	1	0	0	0	1	2012-02-13	37.4342	39.9671	2.53289
11	2012-05-24	0	37	1	0	0	0	0	0	1	2012-02-13	37.4342	40.7566	3.32237
11	2012-01-24	0	40	1	1	1	1	0	0	0	2012-02-13	37.4342	36.7763	-0.657894
11	2012-03-21	0	20	1	0	0	0	0	0	1	2012-02-13	37.4342	38.6513	1.21711
11	2012-05-25	0	22	1	1	1	1	0	0	1	2012-02-13	37.4342	40.7895	3.35526
11	2011-10-26	1	57	1	0	1	0	0	0	0	2012-02-13	37.4342	33.8158	-3.61842
11	2011-09-29	1	35	1	1	1	1	0	0	0	2012-02-13	37.4342	32.9276	-4.50658
11	2011-08-29	0	43	1	1	1	1	0	0	0	2012-02-13	37.4342	31.9079	-5.52632
11	2012-06-20	1	55	1	1	1	1	0	0	1	2012-02-13	37.4342	41.6447	4.21053
11	2012-06-20	1	41	1	1	1	1	0	0	1	2012-02-13	37.4342	41.6447	4.21053
11	2012-06-20	1	37	1	1	1	1	0	0	1	2012-02-13	37.4342	41.6447	4.21053
11	2012-06-20	0	58	1	1	1	1	0	0	1	2012-02-13	37.4342	41.6447	4.21053
11	2012-03-22	1	29	1	0	0	0	0	0	1	2012-02-13	37.4342	38.6842	1.25
11	2012-06-20	0	15	1	1	1	1	0	0	1	2012-02-13	37.4342	41.6447	4.21053
11	2012-01-24	1	60	1	0	1	0	0	0	0	2012-02-13	37.4342	36.7763	-0.657894
11	2012-06-21	0	36	1	1	1	1	1	1	1	2012-02-13	37.4342	41.6776	4.24342
11	2011-08-29	1	30	1	1	1	1	0	0	0	2012-02-13	37.4342	31.9079	-5.52632
11	2012-01-25	0	36	1	0	1	0	0	0	0	2012-02-13	37.4342	36.8092	-0.625
11	2012-02-27	1	36	1	1	1	1	0	0	1	2012-02-13	37.4342	37.8947	0.460525
11	2012-02-27	1	37	1	1	1	1	0	0	1	2012-02-13	37.4342	37.8947	0.460525
11	2011-11-22	0	43	1	0	1	0	0	0	0	2012-02-13	37.4342	34.7039	-2.73026
11	2012-06-22	0	17	1	1	1	1	0	0	1	2012-02-13	37.4342	41.7105	4.27631
11	2012-02-27	1	48	1	1	1	1	0	0	1	2012-02-13	37.4342	37.8947	0.460525
11	2012-02-27	0	50	1	1	1	1	0	0	1	2012-02-13	37.4342	37.8947	0.460525
11	2012-01-27	0	32	1	1	1	1	1	1	0	2012-02-13	37.4342	36.875	-0.559212
11	2012-02-28	0	15	1	1	1	1	0	0	1	2012-02-13	37.4342	37.9276	0.49342
11	2011-11-23	0	19	1	1	1	1	0	0	0	2012-02-13	37.4342	34.7368	-2.69737
11	2011-10-28	0	60	1	1	1	1	1	1	0	2012-02-13	37.4342	33.8816	-3.55263
11	2011-10-28	1	30	1	1	1	1	0	0	0	2012-02-13	37.4342	33.8816	-3.55263
11	2012-01-27	1	68	1	1	1	1	0	0	0	2012-02-13	37.4342	36.875	-0.559212
11	2012-02-28	1	80	1	1	1	1	0	0	1	2012-02-13	37.4342	37.9276	0.49342
11	2011-08-31	0	16	1	1	1	1	0	0	0	2012-02-13	37.4342	31.9737	-5.46053
11	2011-08-31	1	21	1	0	1	1	0	1	0	2012-02-13	37.4342	31.9737	-5.46053
11	2011-12-30	1	50	1	0	0	0	0	0	0	2012-02-13	37.4342	35.9539	-1.48026
11	2012-01-27	0	46	1	1	1	1	1	1	0	2012-02-13	37.4342	36.875	-0.559212
11	2012-03-28	0	63	1	1	1	1	0	0	1	2012-02-13	37.4342	38.8816	1.44737
11	2012-01-30	0	27	1	1	1	1	0	0	0	2012-02-13	37.4342	36.9737	-0.460529
11	2012-02-28	0	42	1	1	1	1	0	0	1	2012-02-13	37.4342	37.9276	0.49342
11	2012-06-25	0	72	1	1	1	1	0	0	1	2012-02-13	37.4342	41.8092	4.375
11	2012-03-29	0	21	1	1	1	1	0	0	1	2012-02-13	37.4342	38.9145	1.48026
11	2012-07-25	1	38	1	1	1	1	0	0	1	2012-02-13	37.4342	42.7961	5.36184
11	2012-05-29	1	30	1	1	1	1	0	0	1	2012-02-13	37.4342	40.9211	3.48684
11	2012-01-30	0	48	1	1	1	1	0	0	0	2012-02-13	37.4342	36.9737	-0.460529
11	2012-03-29	1	53	1	0	0	0	0	0	1	2012-02-13	37.4342	38.9145	1.48026
11	2012-02-29	0	46	1	1	1	1	0	0	1	2012-02-13	37.4342	37.9605	0.526314
11	2012-05-30	1	16	1	1	1	1	0	0	1	2012-02-13	37.4342	40.9539	3.51974
11	2012-05-30	1	40	1	1	1	1	0	0	1	2012-02-13	37.4342	40.9539	3.51974
11	2012-07-27	0	45	1	1	1	1	0	0	1	2012-02-13	37.4342	42.8618	5.42763
11	2012-05-30	0	32	1	1	1	1	0	0	1	2012-02-13	37.4342	40.9539	3.51974
11	2012-05-30	1	20	1	0	0	0	0	0	1	2012-02-13	37.4342	40.9539	3.51974
11	2012-07-27	1	22	1	1	1	1	0	0	1	2012-02-13	37.4342	42.8618	5.42763
11	2012-06-27	1	23	1	1	1	1	0	0	1	2012-02-13	37.4342	41.875	4.44079
11	2012-05-30	1	40	1	1	1	1	0	0	1	2012-02-13	37.4342	40.9539	3.51974
11	2011-11-28	0	61	1	1	1	1	0	0	0	2012-02-13	37.4342	34.9013	-2.53289
11	2012-06-27	0	48	1	1	1	1	0	0	1	2012-02-13	37.4342	41.875	4.44079
11	2011-11-28	1	50	1	1	1	1	0	0	0	2012-02-13	37.4342	34.9013	-2.53289
11	2012-05-31	1	24	1	1	1	1	0	0	1	2012-02-13	37.4342	40.9868	3.55263
11	2012-05-31	0	19	1	1	1	1	0	0	1	2012-02-13	37.4342	40.9868	3.55263
11	2012-06-28	0	30	1	1	1	1	1	1	1	2012-02-13	37.4342	41.9079	4.47368
11	2012-06-29	0	68	1	1	1	1	0	0	1	2012-02-13	37.4342	41.9408	4.50658
11	2011-11-29	1	28	1	1	1	1	0	0	0	2012-02-13	37.4342	34.9342	-2.5
11	2012-07-31	1	30	1	1	1	1	0	0	1	2012-02-13	37.4342	42.9934	5.55921
11	2012-07-31	1	29	1	1	1	1	0	0	1	2012-02-13	37.4342	42.9934	5.55921
15	2012-06-01	1	28	1	1	1	1	0	0	1	2012-02-27	37.8947	41.0197	3.125
15	2011-12-06	0	54	1	1	1	1	0	0	0	2012-02-27	37.8947	35.1645	-2.73026
15	2012-08-03	0	54	1	1	1	1	0	0	1	2012-02-27	37.8947	43.0921	5.19737
15	2012-07-06	0	45	1	1	1	1	0	0	1	2012-02-27	37.8947	42.1711	4.27631
15	2012-04-05	0	32	1	1	1	1	0	0	1	2012-02-27	37.8947	39.1447	1.25
15	2012-04-05	0	78	1	1	1	1	0	0	1	2012-02-27	37.8947	39.1447	1.25
15	2011-12-07	0	27	1	1	1	1	0	0	0	2012-02-27	37.8947	35.1974	-2.69737
15	2011-12-06	0	55	1	1	1	1	0	0	0	2012-02-27	37.8947	35.1645	-2.73026
15	2012-08-02	1	70	1	1	1	1	0	0	1	2012-02-27	37.8947	43.0592	5.16447
15	2011-09-13	0	28	1	1	1	1	0	0	0	2012-02-27	37.8947	32.4013	-5.49342
15	2011-09-13	1	20	1	1	1	1	0	0	0	2012-02-27	37.8947	32.4013	-5.49342
15	2012-04-05	0	36	1	1	1	1	0	0	1	2012-02-27	37.8947	39.1447	1.25
15	2012-07-06	0	40	1	1	1	1	0	0	1	2012-02-27	37.8947	42.1711	4.27631
15	2012-05-09	0	77	1	1	1	1	0	0	1	2012-02-27	37.8947	40.2632	2.36842
15	2011-11-04	0	35	1	1	1	1	0	0	0	2012-02-27	37.8947	34.1118	-3.78289
15	2012-03-08	0	25	1	1	1	1	0	0	1	2012-02-27	37.8947	38.2237	0.328945
15	2011-10-14	1	25	1	1	1	1	0	0	0	2012-02-27	37.8947	33.4211	-4.47369
15	2011-11-10	1	40	1	1	1	1	0	0	0	2012-02-27	37.8947	34.3092	-3.58553
15	2011-11-01	0	38	1	1	1	1	1	1	0	2012-02-27	37.8947	34.0132	-3.88158
15	2012-09-03	1	36	1	1	1	1	0	0	1	2012-02-27	37.8947	44.1118	6.21711
15	2012-07-04	0	51	1	1	1	1	0	0	1	2012-02-27	37.8947	42.1053	4.21053
15	2011-12-08	1	30	1	1	1	1	0	0	0	2012-02-27	37.8947	35.2303	-2.66447
15	2011-12-08	0	20	1	1	1	1	0	0	0	2012-02-27	37.8947	35.2303	-2.66447
15	2012-03-16	1	70	1	1	1	1	0	0	1	2012-02-27	37.8947	38.4868	0.592106
15	2012-06-05	1	52	1	1	1	1	0	0	1	2012-02-27	37.8947	41.1513	3.25658
15	2012-07-02	1	65	1	1	1	1	0	0	1	2012-02-27	37.8947	42.0395	4.14474
15	2012-02-09	0	50	1	1	1	1	0	0	0	2012-02-27	37.8947	37.3026	-0.592106
15	2012-08-09	0	54	1	1	1	1	0	0	1	2012-02-27	37.8947	43.2895	5.39474
15	2012-05-04	0	34	1	1	1	1	0	0	1	2012-02-27	37.8947	40.0987	2.20395
15	2011-10-11	1	50	1	1	1	1	0	0	0	2012-02-27	37.8947	33.3224	-4.57237
15	2012-08-09	0	50	1	1	1	1	0	0	1	2012-02-27	37.8947	43.2895	5.39474
15	2012-08-09	0	71	1	1	1	1	0	0	1	2012-02-27	37.8947	43.2895	5.39474
15	2012-08-09	0	80	1	1	1	1	0	0	1	2012-02-27	37.8947	43.2895	5.39474
15	2012-08-09	1	45	1	1	1	1	0	0	1	2012-02-27	37.8947	43.2895	5.39474
15	2012-03-16	1	56	1	1	1	1	0	0	1	2012-02-27	37.8947	38.4868	0.592106
15	2012-03-16	1	38	1	0	1	0	0	0	1	2012-02-27	37.8947	38.4868	0.592106
15	2012-03-16	0	48	1	1	1	1	0	0	1	2012-02-27	37.8947	38.4868	0.592106
15	2011-09-05	0	48	1	1	1	1	0	0	0	2012-02-27	37.8947	32.1382	-5.75658
15	2012-03-16	0	40	1	1	1	1	0	0	1	2012-02-27	37.8947	38.4868	0.592106
15	2012-03-16	1	47	1	1	1	1	0	0	1	2012-02-27	37.8947	38.4868	0.592106
15	2012-03-19	1	49	1	1	1	1	0	0	1	2012-02-27	37.8947	38.5855	0.690788
15	2012-03-19	0	46	1	1	1	1	0	0	1	2012-02-27	37.8947	38.5855	0.690788
15	2012-03-16	0	45	1	1	1	1	1	1	1	2012-02-27	37.8947	38.4868	0.592106
15	2011-09-07	1	24	1	1	1	1	1	1	0	2012-02-27	37.8947	32.2039	-5.69079
15	2012-05-01	1	45	1	1	1	1	1	1	1	2012-02-27	37.8947	40	2.10526
15	2012-06-11	0	60	1	1	1	1	0	0	1	2012-02-27	37.8947	41.3487	3.45395
15	2012-08-09	0	56	1	0	0	0	0	0	1	2012-02-27	37.8947	43.2895	5.39474
15	2012-03-19	1	60	1	1	1	1	0	0	1	2012-02-27	37.8947	38.5855	0.690788
15	2012-03-15	0	23	1	1	1	1	0	0	1	2012-02-27	37.8947	38.4539	0.559212
15	2012-08-07	0	45	1	1	1	1	0	0	1	2012-02-27	37.8947	43.2237	5.32895
15	2012-08-09	1	45	1	1	1	1	0	0	1	2012-02-27	37.8947	43.2895	5.39474
15	2012-08-07	0	20	1	1	1	1	0	0	1	2012-02-27	37.8947	43.2237	5.32895
15	2012-08-07	1	32	1	1	1	1	0	0	1	2012-02-27	37.8947	43.2237	5.32895
15	2011-09-19	0	49	1	1	1	1	0	0	0	2012-02-27	37.8947	32.5987	-5.29605
15	2012-02-06	0	70	1	1	1	1	0	0	0	2012-02-27	37.8947	37.2039	-0.690788
15	2011-10-07	0	44	1	1	1	1	0	0	0	2012-02-27	37.8947	33.1908	-4.70395
15	2012-07-03	1	34	1	1	1	1	0	0	1	2012-02-27	37.8947	42.0724	4.17763
15	2012-02-03	1	26	1	1	1	1	0	0	0	2012-02-27	37.8947	37.1053	-0.789474
15	2012-05-14	1	50	1	1	1	1	0	0	1	2012-02-27	37.8947	40.4276	2.53289
15	2012-03-13	1	37	1	1	1	1	0	0	1	2012-02-27	37.8947	38.3882	0.49342
15	2011-09-16	1	52	1	1	1	1	0	0	0	2012-02-27	37.8947	32.5	-5.39474
15	2012-05-14	1	65	1	1	1	1	0	0	1	2012-02-27	37.8947	40.4276	2.53289
15	2011-12-01	0	65	1	1	1	1	0	0	0	2012-02-27	37.8947	35	-2.89474
15	2012-08-08	1	50	1	1	1	1	0	0	1	2012-02-27	37.8947	43.2566	5.36184
15	2011-12-02	0	19	1	1	1	1	0	0	0	2012-02-27	37.8947	35.0329	-2.86184
15	2011-11-02	1	28	1	1	1	1	0	0	0	2012-02-27	37.8947	34.0461	-3.84869
15	2011-12-01	0	35	1	1	1	1	0	0	0	2012-02-27	37.8947	35	-2.89474
15	2012-04-04	0	35	1	1	1	1	0	0	1	2012-02-27	37.8947	39.1118	1.21711
15	2012-08-10	0	46	1	1	1	1	0	0	1	2012-02-27	37.8947	43.3224	5.42763
15	2012-05-17	1	43	1	1	1	1	0	0	1	2012-02-27	37.8947	40.5263	2.63158
15	2012-05-17	0	39	1	1	1	1	0	0	1	2012-02-27	37.8947	40.5263	2.63158
15	2012-02-03	0	53	1	0	0	0	0	0	0	2012-02-27	37.8947	37.1053	-0.789474
15	2011-09-20	0	17	1	0	1	1	0	1	0	2012-02-27	37.8947	32.6316	-5.26316
15	2012-05-15	0	39	1	1	1	1	0	0	1	2012-02-27	37.8947	40.4605	2.56579
15	2012-08-13	0	31	1	1	1	1	0	0	1	2012-02-27	37.8947	43.4211	5.52631
15	2012-06-12	0	41	1	1	1	1	0	0	1	2012-02-27	37.8947	41.3816	3.48684
15	2012-08-13	1	82	1	1	1	1	0	0	1	2012-02-27	37.8947	43.4211	5.52631
15	2012-05-16	1	39	1	1	1	1	0	0	1	2012-02-27	37.8947	40.4934	2.59868
15	2011-10-11	0	38	1	1	1	1	0	0	0	2012-02-27	37.8947	33.3224	-4.57237
15	2012-06-12	0	25	1	1	1	1	0	0	1	2012-02-27	37.8947	41.3816	3.48684
15	2011-12-14	0	57	1	1	1	1	0	0	0	2012-02-27	37.8947	35.4276	-2.46711
15	2011-10-18	0	40	1	1	1	1	1	1	0	2012-02-27	37.8947	33.5526	-4.34211
15	2012-06-12	1	38	1	1	1	1	0	0	1	2012-02-27	37.8947	41.3816	3.48684
15	2011-12-05	0	37	1	1	1	1	0	0	0	2012-02-27	37.8947	35.1316	-2.76316
15	2011-11-01	0	25	1	1	1	1	0	0	0	2012-02-27	37.8947	34.0132	-3.88158
15	2011-10-04	1	43	1	1	1	1	1	1	0	2012-02-27	37.8947	33.0921	-4.80263
15	2012-05-11	1	22	1	1	1	1	0	0	1	2012-02-27	37.8947	40.3289	2.43421
15	2012-01-05	0	30	1	1	1	1	0	0	0	2012-02-27	37.8947	36.1513	-1.74342
15	2012-01-04	0	60	1	1	1	1	0	0	0	2012-02-27	37.8947	36.1184	-1.77632
15	2012-08-15	0	28	1	1	1	1	0	0	1	2012-02-27	37.8947	43.4868	5.59211
15	2012-08-14	0	32	1	1	1	1	0	0	1	2012-02-27	37.8947	43.4539	5.55921
15	2012-08-14	0	67	1	1	1	1	0	0	1	2012-02-27	37.8947	43.4539	5.55921
15	2011-12-06	0	40	1	1	1	1	0	0	0	2012-02-27	37.8947	35.1645	-2.73026
15	2011-12-06	0	28	1	1	1	1	0	0	0	2012-02-27	37.8947	35.1645	-2.73026
15	2011-09-09	0	22	1	1	1	1	1	1	0	2012-02-27	37.8947	32.2697	-5.625
15	2012-05-10	1	33	1	1	1	1	0	0	1	2012-02-27	37.8947	40.2961	2.40131
15	2012-02-16	1	41	1	0	0	0	0	0	0	2012-02-27	37.8947	37.5329	-0.361843
15	2012-07-11	0	57	1	1	1	1	0	0	1	2012-02-27	37.8947	42.3355	4.44079
15	2011-12-12	1	49	1	1	1	1	0	0	0	2012-02-27	37.8947	35.3618	-2.53289
15	2012-02-15	0	84	1	1	1	1	0	0	0	2012-02-27	37.8947	37.5	-0.394737
15	2012-04-25	0	77	1	1	1	1	0	0	1	2012-02-27	37.8947	39.8026	1.90789
15	2012-08-16	0	45	1	1	1	1	0	0	1	2012-02-27	37.8947	43.5197	5.625
15	2012-07-09	0	48	1	1	1	1	0	0	1	2012-02-27	37.8947	42.2697	4.375
15	2012-07-09	1	31	1	1	1	1	0	0	1	2012-02-27	37.8947	42.2697	4.375
15	2012-03-23	1	28	1	1	1	1	0	0	1	2012-02-27	37.8947	38.7171	0.822369
15	2011-11-17	1	45	1	1	1	1	0	0	0	2012-02-27	37.8947	34.5395	-3.35526
15	2012-03-22	0	82	1	1	1	1	0	0	1	2012-02-27	37.8947	38.6842	0.789474
15	2012-03-22	1	24	1	1	1	1	0	0	1	2012-02-27	37.8947	38.6842	0.789474
15	2011-09-27	1	70	1	1	1	1	0	0	0	2012-02-27	37.8947	32.8618	-5.03289
15	2012-02-10	1	18	1	1	1	1	0	0	0	2012-02-27	37.8947	37.3355	-0.559212
15	2012-04-26	1	51	1	1	1	1	0	0	1	2012-02-27	37.8947	39.8355	1.94079
15	2012-04-27	0	32	1	1	1	1	1	1	1	2012-02-27	37.8947	39.8684	1.97368
15	2012-04-27	1	25	1	1	1	1	0	0	1	2012-02-27	37.8947	39.8684	1.97368
15	2011-12-16	0	42	1	1	1	1	0	0	0	2012-02-27	37.8947	35.4934	-2.40132
15	2012-01-08	0	50	1	1	1	1	1	1	0	2012-02-27	37.8947	36.25	-1.64474
15	2012-01-17	0	80	1	1	1	1	0	0	0	2012-02-27	37.8947	36.5461	-1.34869
15	2012-04-20	1	58	1	1	1	1	0	0	1	2012-02-27	37.8947	39.6382	1.74342
15	2012-03-21	1	47	1	1	1	1	0	0	1	2012-02-27	37.8947	38.6513	0.75658
15	2012-01-17	1	26	1	1	1	1	0	0	0	2012-02-27	37.8947	36.5461	-1.34869
15	2012-08-21	1	39	1	1	1	1	0	0	1	2012-02-27	37.8947	43.6842	5.78947
15	2012-03-21	0	70	1	0	0	0	0	0	1	2012-02-27	37.8947	38.6513	0.75658
15	2012-07-10	0	62	1	1	1	1	0	0	1	2012-02-27	37.8947	42.3026	4.40789
15	2012-01-17	0	64	1	1	1	1	0	0	0	2012-02-27	37.8947	36.5461	-1.34869
15	2012-03-20	0	28	1	1	1	1	0	0	1	2012-02-27	37.8947	38.6184	0.723682
15	2012-01-17	0	16	1	1	1	1	0	0	0	2012-02-27	37.8947	36.5461	-1.34869
15	2012-03-20	0	23	1	1	1	1	0	0	1	2012-02-27	37.8947	38.6184	0.723682
15	2012-01-18	0	55	1	1	1	1	1	1	0	2012-02-27	37.8947	36.5789	-1.31579
15	2011-09-22	0	34	1	1	1	1	0	0	0	2012-02-27	37.8947	32.6974	-5.19737
15	2012-01-18	1	38	1	1	1	1	0	0	0	2012-02-27	37.8947	36.5789	-1.31579
15	2011-10-26	0	45	1	1	1	1	0	0	0	2012-02-27	37.8947	33.8158	-4.07895
15	2012-06-14	1	40	1	1	1	1	0	0	1	2012-02-27	37.8947	41.4474	3.55263
15	2012-06-14	0	33	1	1	1	1	0	0	1	2012-02-27	37.8947	41.4474	3.55263
15	2012-06-14	0	78	1	1	1	1	0	0	1	2012-02-27	37.8947	41.4474	3.55263
15	2012-06-14	1	40	1	0	1	0	0	0	1	2012-02-27	37.8947	41.4474	3.55263
15	2012-01-09	0	57	1	0	1	0	0	0	0	2012-02-27	37.8947	36.2829	-1.61184
15	2011-12-19	0	26	1	1	1	1	0	0	0	2012-02-27	37.8947	35.5921	-2.30263
15	2012-04-30	0	60	1	1	1	1	0	0	1	2012-02-27	37.8947	39.9671	2.07237
15	2012-04-30	0	32	1	1	1	1	0	0	1	2012-02-27	37.8947	39.9671	2.07237
15	2011-12-20	1	22	1	1	1	1	0	0	0	2012-02-27	37.8947	35.625	-2.26974
15	2011-11-22	0	52	1	1	1	1	0	0	0	2012-02-27	37.8947	34.7039	-3.19079
15	2012-03-23	0	40	1	1	1	1	0	0	1	2012-02-27	37.8947	38.7171	0.822369
15	2012-03-26	0	15	1	1	1	1	0	0	1	2012-02-27	37.8947	38.8158	0.921051
15	2012-07-20	0	39	1	1	1	1	0	0	1	2012-02-27	37.8947	42.6316	4.73684
15	2012-08-27	0	67	1	1	1	1	0	0	1	2012-02-27	37.8947	43.8816	5.98684
15	2011-10-29	0	16	1	1	1	1	0	0	0	2012-02-27	37.8947	33.9145	-3.98026
15	2012-04-30	1	65	1	1	1	1	1	0	1	2012-02-27	37.8947	39.9671	2.07237
15	2012-07-19	1	32	1	1	1	1	0	0	1	2012-02-27	37.8947	42.5987	4.70395
15	2011-10-25	1	33	1	1	1	1	0	0	0	2012-02-27	37.8947	33.7829	-4.11184
15	2012-08-20	1	30	1	1	1	1	0	0	1	2012-02-27	37.8947	43.6513	5.75658
15	2011-10-28	0	42	1	1	1	1	0	0	0	2012-02-27	37.8947	33.8816	-4.01316
15	2012-03-27	1	60	1	1	1	1	0	0	1	2012-02-27	37.8947	38.8487	0.953945
15	2012-08-24	0	47	1	1	1	1	0	0	1	2012-02-27	37.8947	43.7829	5.88816
15	2012-02-21	0	17	1	1	1	1	0	0	0	2012-02-27	37.8947	37.6974	-0.197369
15	2012-06-18	1	30	1	1	1	1	0	0	1	2012-02-27	37.8947	41.5789	3.68421
15	2011-11-21	0	67	1	1	1	1	1	1	0	2012-02-27	37.8947	34.6711	-3.22369
15	2012-06-19	0	43	1	1	1	1	0	0	1	2012-02-27	37.8947	41.6118	3.71711
15	2012-06-19	1	28	1	1	1	1	0	0	1	2012-02-27	37.8947	41.6118	3.71711
15	2012-08-28	1	35	1	1	1	1	0	0	1	2012-02-27	37.8947	43.9145	6.01974
15	2012-08-28	1	40	1	1	1	1	0	0	1	2012-02-27	37.8947	43.9145	6.01974
15	2011-10-28	0	65	1	1	1	1	0	0	0	2012-02-27	37.8947	33.8816	-4.01316
15	2012-03-30	0	15	1	1	1	1	0	0	1	2012-02-27	37.8947	38.9474	1.05263
15	2012-02-22	1	27	1	1	1	1	0	0	0	2012-02-27	37.8947	37.7303	-0.164474
15	2012-02-23	0	36	1	1	1	1	0	0	0	2012-02-27	37.8947	37.7632	-0.13158
15	2011-10-21	0	38	1	1	1	1	0	0	0	2012-02-27	37.8947	33.6513	-4.24342
15	2012-02-23	1	21	1	0	0	0	0	0	0	2012-02-27	37.8947	37.7632	-0.13158
15	2011-08-29	0	29	1	1	1	1	0	0	0	2012-02-27	37.8947	31.9079	-5.98684
15	2012-05-25	0	70	1	1	1	1	0	0	1	2012-02-27	37.8947	40.7895	2.89474
15	2012-05-25	1	40	1	1	1	1	0	0	1	2012-02-27	37.8947	40.7895	2.89474
15	2011-11-03	0	80	1	1	1	1	0	0	0	2012-02-27	37.8947	34.0789	-3.81579
15	2012-01-23	0	19	1	1	1	1	0	0	0	2012-02-27	37.8947	36.7434	-1.15132
15	2011-10-21	0	83	1	1	1	1	0	0	0	2012-02-27	37.8947	33.6513	-4.24342
15	2011-12-28	0	38	1	0	1	0	0	0	0	2012-02-27	37.8947	35.8882	-2.00658
15	2012-07-23	1	65	1	1	1	1	0	0	1	2012-02-27	37.8947	42.7303	4.83553
15	2012-05-24	1	23	1	1	1	1	0	0	1	2012-02-27	37.8947	40.7566	2.86184
15	2012-07-24	0	40	1	1	1	1	0	0	1	2012-02-27	37.8947	42.7632	4.86842
15	2012-07-24	1	45	1	1	1	1	0	0	1	2012-02-27	37.8947	42.7632	4.86842
15	2012-01-20	1	34	1	1	1	1	0	0	0	2012-02-27	37.8947	36.6447	-1.25
15	2012-07-24	0	52	1	1	1	1	0	0	1	2012-02-27	37.8947	42.7632	4.86842
15	2012-05-24	1	35	1	1	1	1	0	0	1	2012-02-27	37.8947	40.7566	2.86184
15	2012-07-24	0	20	1	1	1	1	0	0	1	2012-02-27	37.8947	42.7632	4.86842
15	2012-01-24	1	30	1	1	1	1	0	0	0	2012-02-27	37.8947	36.7763	-1.11842
15	2011-12-27	1	24	1	1	1	1	0	0	0	2012-02-27	37.8947	35.8553	-2.03947
15	2012-01-27	1	28	1	1	1	1	0	0	0	2012-02-27	37.8947	36.875	-1.01974
15	2012-01-24	1	19	1	1	1	1	0	0	0	2012-02-27	37.8947	36.7763	-1.11842
15	2012-05-23	1	62	1	1	1	1	0	0	1	2012-02-27	37.8947	40.7237	2.82895
15	2011-11-15	0	25	1	1	1	1	0	0	0	2012-02-27	37.8947	34.4737	-3.42105
15	2012-07-17	0	64	1	1	1	1	0	0	1	2012-02-27	37.8947	42.5329	4.63816
15	2012-01-27	0	35	1	1	1	1	0	0	0	2012-02-27	37.8947	36.875	-1.01974
15	2012-05-28	1	40	1	1	1	1	0	0	1	2012-02-27	37.8947	40.8882	2.99342
15	2012-05-28	0	70	1	1	1	1	0	0	1	2012-02-27	37.8947	40.8882	2.99342
15	2011-11-28	1	28	1	1	1	1	0	0	0	2012-02-27	37.8947	34.9013	-2.99342
15	2012-06-27	1	25	1	1	1	1	0	0	1	2012-02-27	37.8947	41.875	3.98026
15	2012-01-17	0	47	1	1	1	1	0	0	0	2012-02-27	37.8947	36.5461	-1.34869
15	2012-05-30	0	37	1	1	1	1	0	0	1	2012-02-27	37.8947	40.9539	3.05921
15	2012-05-30	0	16	1	0	0	0	0	0	1	2012-02-27	37.8947	40.9539	3.05921
15	2012-05-30	1	23	1	0	0	0	0	0	1	2012-02-27	37.8947	40.9539	3.05921
15	2012-05-30	0	20	1	0	0	0	0	0	1	2012-02-27	37.8947	40.9539	3.05921
15	2012-06-27	0	52	1	1	1	1	0	0	1	2012-02-27	37.8947	41.875	3.98026
15	2012-07-27	1	65	1	1	1	1	0	0	1	2012-02-27	37.8947	42.8618	4.96711
15	2012-06-26	0	19	1	1	1	1	0	0	1	2012-02-27	37.8947	41.8421	3.94737
15	2012-07-06	1	28	1	0	0	0	0	0	1	2012-02-27	37.8947	42.1711	4.27631
15	2012-07-31	0	70	1	1	1	1	0	0	1	2012-02-27	37.8947	42.9934	5.09868
15	2012-07-31	1	35	1	1	1	1	0	0	1	2012-02-27	37.8947	42.9934	5.09868
15	2012-06-29	0	32	1	1	1	1	0	0	1	2012-02-27	37.8947	41.9408	4.04605
15	2012-06-29	0	32	1	1	1	1	0	0	1	2012-02-27	37.8947	41.9408	4.04605
15	2012-07-30	1	95	1	1	1	1	0	0	1	2012-02-27	37.8947	42.9605	5.06579
15	2012-06-29	1	27	1	1	1	1	0	0	1	2012-02-27	37.8947	41.9408	4.04605
15	2012-06-29	0	35	1	1	1	1	0	0	1	2012-02-27	37.8947	41.9408	4.04605
15	2012-07-28	0	53	1	1	1	1	0	0	1	2012-02-27	37.8947	42.8947	5
15	2012-07-30	1	26	1	1	1	1	0	0	1	2012-02-27	37.8947	42.9605	5.06579
15	2012-07-31	0	47	1	1	1	1	1	1	1	2012-02-27	37.8947	42.9934	5.09868
15	2012-07-24	1	23	1	1	1	1	1	1	1	2012-02-27	37.8947	42.7632	4.86842
16	2012-06-01	0	42	1	1	1	1	0	0	1	2012-05-07	40.1974	41.0197	0.822369
16	2012-06-01	0	46	1	1	1	1	0	0	1	2012-05-07	40.1974	41.0197	0.822369
16	2011-12-01	1	16	1	1	1	1	0	0	0	2012-05-07	40.1974	35	-5.19737
16	2012-01-02	1	45	1	1	1	1	0	0	0	2012-05-07	40.1974	36.0526	-4.14474
16	2012-08-31	1	22	1	1	1	1	0	0	1	2012-05-07	40.1974	44.0132	3.81579
16	2012-05-02	0	27	1	0	0	0	0	0	0	2012-05-07	40.1974	40.0329	-0.164474
16	2012-04-02	1	29	1	0	0	0	0	0	0	2012-05-07	40.1974	39.0461	-1.15132
16	2012-03-01	0	46	1	0	0	0	0	0	0	2012-05-07	40.1974	37.9934	-2.20395
16	2012-03-01	1	50	1	0	0	0	0	0	0	2012-05-07	40.1974	37.9934	-2.20395
16	2012-03-01	1	48	1	0	0	0	0	0	0	2012-05-07	40.1974	37.9934	-2.20395
16	2011-12-01	0	32	1	1	1	1	0	0	0	2012-05-07	40.1974	35	-5.19737
16	2011-12-01	1	49	1	1	1	1	0	0	0	2012-05-07	40.1974	35	-5.19737
16	2012-03-01	1	32	1	0	0	0	0	0	0	2012-05-07	40.1974	37.9934	-2.20395
16	2012-05-02	0	40	1	0	0	0	0	0	0	2012-05-07	40.1974	40.0329	-0.164474
16	2012-10-01	0	21	1	1	1	1	0	0	1	2012-05-07	40.1974	45.0329	4.83553
16	2012-05-02	1	23	1	0	0	0	0	0	0	2012-05-07	40.1974	40.0329	-0.164474
16	2012-02-27	1	40	1	1	1	1	0	0	0	2012-05-07	40.1974	37.8947	-2.30263
16	2012-02-01	1	44	1	1	1	1	0	0	0	2012-05-07	40.1974	37.0395	-3.15789
16	2012-02-01	0	20	1	1	1	1	0	0	0	2012-05-07	40.1974	37.0395	-3.15789
16	2012-05-02	1	54	1	0	0	0	0	0	0	2012-05-07	40.1974	40.0329	-0.164474
16	2012-11-01	1	27	1	1	1	1	0	0	1	2012-05-07	40.1974	46.0526	5.85526
16	2012-11-01	0	18	1	1	1	1	0	0	1	2012-05-07	40.1974	46.0526	5.85526
16	2012-02-02	0	50	1	1	1	1	0	0	0	2012-05-07	40.1974	37.0724	-3.125
16	2012-06-04	1	27	1	1	1	1	0	0	1	2012-05-07	40.1974	41.1184	0.921051
16	2012-06-04	0	52	1	0	0	0	0	0	1	2012-05-07	40.1974	41.1184	0.921051
16	2012-05-02	1	23	1	0	0	0	0	0	0	2012-05-07	40.1974	40.0329	-0.164474
16	2012-11-01	1	45	1	1	1	1	0	0	1	2012-05-07	40.1974	46.0526	5.85526
16	2012-03-02	0	70	1	0	0	0	0	0	0	2012-05-07	40.1974	38.0263	-2.17105
16	2011-12-01	1	29	1	1	1	1	0	0	0	2012-05-07	40.1974	35	-5.19737
16	2012-01-02	0	37	1	1	1	1	0	0	0	2012-05-07	40.1974	36.0526	-4.14474
16	2011-12-01	1	65	1	1	1	1	0	0	0	2012-05-07	40.1974	35	-5.19737
16	2012-01-03	1	50	1	1	1	1	0	0	0	2012-05-07	40.1974	36.0855	-4.11184
16	2012-01-03	0	18	1	1	1	1	0	0	0	2012-05-07	40.1974	36.0855	-4.11184
16	2012-01-03	0	25	1	1	1	1	0	0	0	2012-05-07	40.1974	36.0855	-4.11184
16	2012-01-03	0	19	1	1	1	1	0	0	0	2012-05-07	40.1974	36.0855	-4.11184
16	2012-01-02	1	31	1	1	1	1	0	0	0	2012-05-07	40.1974	36.0526	-4.14474
16	2012-01-02	0	43	1	1	1	1	0	0	0	2012-05-07	40.1974	36.0526	-4.14474
16	2012-01-02	1	67	1	0	1	0	0	0	0	2012-05-07	40.1974	36.0526	-4.14474
16	2012-01-02	1	45	1	1	1	1	0	0	0	2012-05-07	40.1974	36.0526	-4.14474
16	2012-07-02	1	36	1	1	1	1	0	0	1	2012-05-07	40.1974	42.0395	1.84211
16	2012-07-02	1	30	1	1	1	1	0	0	1	2012-05-07	40.1974	42.0395	1.84211
16	2012-07-02	1	60	1	1	1	1	0	0	1	2012-05-07	40.1974	42.0395	1.84211
16	2012-07-03	1	25	1	0	0	0	0	0	1	2012-05-07	40.1974	42.0724	1.875
16	2012-05-03	1	19	1	1	1	1	1	1	0	2012-05-07	40.1974	40.0658	-0.13158
16	2012-02-03	0	30	1	0	1	0	0	0	0	2012-05-07	40.1974	37.1053	-3.09211
16	2012-04-03	1	40	1	1	1	1	0	0	0	2012-05-07	40.1974	39.0789	-1.11842
16	2012-09-03	0	38	1	0	1	0	0	0	1	2012-05-07	40.1974	44.1118	3.91447
16	2012-04-04	0	32	1	0	1	0	0	0	0	2012-05-07	40.1974	39.1118	-1.08553
16	2012-09-04	1	37	1	0	1	0	0	0	1	2012-05-07	40.1974	44.1447	3.94737
16	2012-04-04	1	58	1	0	0	0	0	0	0	2012-05-07	40.1974	39.1118	-1.08553
16	2012-07-03	1	28	1	1	1	1	0	0	1	2012-05-07	40.1974	42.0724	1.875
16	2012-05-02	0	24	1	1	1	1	0	0	0	2012-05-07	40.1974	40.0329	-0.164474
16	2012-02-03	1	57	1	0	1	0	0	0	0	2012-05-07	40.1974	37.1053	-3.09211
16	2012-07-03	1	48	1	1	1	1	0	0	1	2012-05-07	40.1974	42.0724	1.875
16	2012-02-03	0	60	1	0	1	0	0	0	0	2012-05-07	40.1974	37.1053	-3.09211
16	2012-07-03	1	25	1	1	1	1	0	0	1	2012-05-07	40.1974	42.0724	1.875
16	2012-03-05	0	24	1	0	0	0	0	0	0	2012-05-07	40.1974	38.125	-2.07237
16	2011-12-02	0	30	1	1	1	1	0	0	0	2012-05-07	40.1974	35.0329	-5.16447
16	2012-04-04	0	38	1	1	1	1	1	1	0	2012-05-07	40.1974	39.1118	-1.08553
16	2012-03-05	0	43	1	0	0	0	0	0	0	2012-05-07	40.1974	38.125	-2.07237
16	2012-05-04	1	28	1	0	0	0	0	0	0	2012-05-07	40.1974	40.0987	-0.0986862
16	2012-05-04	1	16	1	1	1	1	0	0	0	2012-05-07	40.1974	40.0987	-0.0986862
16	2012-05-04	0	53	1	1	1	1	0	0	0	2012-05-07	40.1974	40.0987	-0.0986862
16	2012-05-03	1	19	1	1	1	1	0	0	0	2012-05-07	40.1974	40.0658	-0.13158
16	2012-03-06	0	70	1	1	1	1	0	0	0	2012-05-07	40.1974	38.1579	-2.03947
16	2012-01-04	0	63	1	1	1	1	1	1	0	2012-05-07	40.1974	36.1184	-4.07895
16	2012-10-03	0	25	1	1	1	1	0	0	1	2012-05-07	40.1974	45.0987	4.90131
16	2012-10-03	1	49	1	1	1	1	0	0	1	2012-05-07	40.1974	45.0987	4.90131
16	2012-06-05	1	33	1	0	0	0	0	0	1	2012-05-07	40.1974	41.1513	0.953949
16	2012-09-05	0	35	1	1	1	1	0	0	1	2012-05-07	40.1974	44.1776	3.98026
16	2012-09-05	1	35	1	1	1	1	0	0	1	2012-05-07	40.1974	44.1776	3.98026
16	2012-07-04	1	65	1	0	0	0	0	0	1	2012-05-07	40.1974	42.1053	1.90789
16	2012-03-07	1	42	1	0	1	0	0	0	0	2012-05-07	40.1974	38.1908	-2.00658
16	2012-08-28	1	18	1	1	1	1	0	0	1	2012-05-07	40.1974	43.9145	3.71711
16	2012-08-27	0	55	1	1	1	1	0	0	1	2012-05-07	40.1974	43.8816	3.68421
16	2012-06-06	0	17	1	1	1	1	0	0	1	2012-05-07	40.1974	41.1842	0.986843
16	2012-06-06	1	37	1	1	1	1	0	0	1	2012-05-07	40.1974	41.1842	0.986843
16	2012-02-08	1	24	1	0	1	0	0	0	0	2012-05-07	40.1974	37.2697	-2.92763
16	2012-06-06	0	32	1	0	0	0	0	0	1	2012-05-07	40.1974	41.1842	0.986843
16	2012-06-06	0	22	1	0	0	0	0	0	1	2012-05-07	40.1974	41.1842	0.986843
16	2012-09-06	1	20	1	1	1	1	0	0	1	2012-05-07	40.1974	44.2105	4.01316
16	2012-03-08	1	31	1	0	0	0	0	0	0	2012-05-07	40.1974	38.2237	-1.97369
16	2011-12-07	0	45	1	1	1	1	0	0	0	2012-05-07	40.1974	35.1974	-5
16	2011-12-07	0	17	1	1	1	1	0	0	0	2012-05-07	40.1974	35.1974	-5
16	2012-01-05	0	15	1	1	1	1	0	0	0	2012-05-07	40.1974	36.1513	-4.04605
16	2012-01-05	0	41	1	1	1	1	0	0	0	2012-05-07	40.1974	36.1513	-4.04605
16	2012-10-05	0	40	1	1	1	1	0	0	1	2012-05-07	40.1974	45.1645	4.96711
16	2012-06-06	0	60	1	1	1	1	0	0	1	2012-05-07	40.1974	41.1842	0.986843
16	2012-06-07	0	40	1	1	1	1	0	0	1	2012-05-07	40.1974	41.2171	1.01974
16	2012-02-09	0	60	1	1	1	1	0	0	0	2012-05-07	40.1974	37.3026	-2.89474
16	2012-02-07	0	70	1	1	1	1	0	0	0	2012-05-07	40.1974	37.2368	-2.96053
16	2012-02-08	1	30	1	0	1	0	0	0	0	2012-05-07	40.1974	37.2697	-2.92763
16	2012-02-08	1	29	1	1	1	1	0	0	0	2012-05-07	40.1974	37.2697	-2.92763
16	2012-10-05	0	17	1	0	1	0	0	0	1	2012-05-07	40.1974	45.1645	4.96711
16	2012-07-06	1	35	1	1	1	1	0	0	1	2012-05-07	40.1974	42.1711	1.97368
16	2012-07-06	1	23	1	1	1	1	0	0	1	2012-05-07	40.1974	42.1711	1.97368
16	2012-07-06	1	32	1	1	1	1	0	0	1	2012-05-07	40.1974	42.1711	1.97368
16	2012-07-05	1	37	1	1	1	1	1	1	1	2012-05-07	40.1974	42.1382	1.94079
16	2012-11-06	0	50	1	1	1	1	0	0	1	2012-05-07	40.1974	46.2171	6.01974
16	2012-07-09	1	21	1	1	1	1	1	1	1	2012-05-07	40.1974	42.2697	2.07237
16	2012-07-09	0	43	1	1	1	1	0	0	1	2012-05-07	40.1974	42.2697	2.07237
16	2012-10-08	0	33	1	1	1	1	0	0	1	2012-05-07	40.1974	45.2632	5.06579
16	2012-02-13	0	18	1	0	1	0	0	0	0	2012-05-07	40.1974	37.4342	-2.76316
16	2011-12-08	0	36	1	1	1	1	0	0	0	2012-05-07	40.1974	35.2303	-4.96711
16	2011-12-08	0	22	1	1	1	1	0	0	0	2012-05-07	40.1974	35.2303	-4.96711
16	2012-10-08	0	45	1	0	0	0	0	0	1	2012-05-07	40.1974	45.2632	5.06579
16	2011-12-08	0	28	1	1	1	1	0	0	0	2012-05-07	40.1974	35.2303	-4.96711
16	2012-08-20	0	19	1	1	1	1	1	0	1	2012-05-07	40.1974	43.6513	3.45395
16	2011-12-08	0	36	1	1	1	1	0	0	0	2012-05-07	40.1974	35.2303	-4.96711
16	2012-07-09	0	62	1	1	1	1	0	0	1	2012-05-07	40.1974	42.2697	2.07237
16	2012-02-13	0	60	1	1	1	1	0	0	0	2012-05-07	40.1974	37.4342	-2.76316
16	2012-11-07	1	70	1	0	1	0	0	0	1	2012-05-07	40.1974	46.25	6.05263
16	2012-01-06	0	50	1	1	1	1	0	0	0	2012-05-07	40.1974	36.1842	-4.01316
16	2012-01-06	1	39	1	0	1	0	0	0	0	2012-05-07	40.1974	36.1842	-4.01316
16	2012-06-08	1	29	1	0	0	0	0	0	1	2012-05-07	40.1974	41.25	1.05263
16	2012-03-12	1	35	1	1	1	1	0	0	0	2012-05-07	40.1974	38.3553	-1.84211
16	2012-03-12	0	33	1	1	1	1	0	0	0	2012-05-07	40.1974	38.3553	-1.84211
16	2012-03-12	1	26	1	1	1	1	0	0	0	2012-05-07	40.1974	38.3553	-1.84211
16	2012-11-07	1	37	1	0	0	0	0	0	1	2012-05-07	40.1974	46.25	6.05263
16	2012-04-16	1	45	1	1	1	1	0	0	0	2012-05-07	40.1974	39.5066	-0.690788
16	2012-04-18	1	40	1	1	1	1	1	1	0	2012-05-07	40.1974	39.5724	-0.625
16	2012-08-21	0	19	1	1	1	1	0	0	1	2012-05-07	40.1974	43.6842	3.48684
16	2012-06-08	1	55	1	1	1	1	0	0	1	2012-05-07	40.1974	41.25	1.05263
16	2012-02-14	0	52	1	0	1	0	0	0	0	2012-05-07	40.1974	37.4671	-2.73026
16	2012-04-18	0	29	1	0	0	0	0	0	0	2012-05-07	40.1974	39.5724	-0.625
16	2012-07-10	0	26	1	1	1	1	0	0	1	2012-05-07	40.1974	42.3026	2.10526
16	2012-04-18	1	64	1	0	0	0	0	0	0	2012-05-07	40.1974	39.5724	-0.625
16	2012-11-06	0	60	1	0	1	0	0	0	1	2012-05-07	40.1974	46.2171	6.01974
16	2012-07-10	0	28	1	1	1	1	1	0	1	2012-05-07	40.1974	42.3026	2.10526
16	2011-11-07	0	18	1	1	1	1	0	0	0	2012-05-07	40.1974	34.2105	-5.98684
16	2012-07-11	0	44	1	0	0	0	0	0	1	2012-05-07	40.1974	42.3355	2.13816
16	2012-07-11	1	29	1	1	1	1	0	0	1	2012-05-07	40.1974	42.3355	2.13816
16	2012-01-09	0	23	1	1	1	1	0	0	0	2012-05-07	40.1974	36.2829	-3.91447
16	2012-01-10	1	31	1	1	1	1	0	0	0	2012-05-07	40.1974	36.3158	-3.88158
16	2012-08-17	1	80	1	1	1	1	0	0	1	2012-05-07	40.1974	43.5526	3.35526
16	2012-04-19	0	19	1	1	1	1	0	0	0	2012-05-07	40.1974	39.6053	-0.592106
16	2011-12-12	0	60	1	1	1	1	0	0	0	2012-05-07	40.1974	35.3618	-4.83553
16	2011-12-12	1	48	1	1	1	1	0	0	0	2012-05-07	40.1974	35.3618	-4.83553
16	2012-02-15	1	20	1	0	1	0	0	0	0	2012-05-07	40.1974	37.5	-2.69737
16	2012-02-15	1	35	1	1	1	1	1	1	0	2012-05-07	40.1974	37.5	-2.69737
16	2012-04-20	1	18	1	0	0	0	0	0	0	2012-05-07	40.1974	39.6382	-0.559212
16	2012-02-15	1	28	1	0	1	0	0	0	0	2012-05-07	40.1974	37.5	-2.69737
16	2012-09-11	0	38	1	0	1	0	0	0	1	2012-05-07	40.1974	44.375	4.17763
16	2012-11-09	1	30	1	1	1	1	0	0	1	2012-05-07	40.1974	46.3158	6.11842
16	2012-11-09	1	29	1	0	1	0	0	0	1	2012-05-07	40.1974	46.3158	6.11842
16	2012-07-13	0	45	1	1	1	1	0	0	1	2012-05-07	40.1974	42.4013	2.20395
16	2012-01-10	1	23	1	1	1	1	0	0	0	2012-05-07	40.1974	36.3158	-3.88158
16	2012-01-10	0	62	1	1	1	1	1	1	0	2012-05-07	40.1974	36.3158	-3.88158
16	2012-03-14	1	15	1	1	1	1	0	0	0	2012-05-07	40.1974	38.4211	-1.77632
16	2012-07-13	1	40	1	0	0	0	0	0	1	2012-05-07	40.1974	42.4013	2.20395
16	2012-11-09	1	39	1	0	1	0	0	0	1	2012-05-07	40.1974	46.3158	6.11842
16	2012-10-11	0	40	1	0	0	0	0	0	1	2012-05-07	40.1974	45.3618	5.16447
16	2012-08-15	0	17	1	1	1	1	0	0	1	2012-05-07	40.1974	43.4868	3.28947
16	2012-08-15	1	30	1	1	1	1	0	0	1	2012-05-07	40.1974	43.4868	3.28947
16	2012-08-15	0	65	1	1	1	1	0	0	1	2012-05-07	40.1974	43.4868	3.28947
16	2012-08-15	0	65	1	1	1	1	0	0	1	2012-05-07	40.1974	43.4868	3.28947
16	2012-01-10	0	26	1	1	1	1	0	0	0	2012-05-07	40.1974	36.3158	-3.88158
16	2012-01-10	1	19	1	1	1	1	0	0	0	2012-05-07	40.1974	36.3158	-3.88158
16	2012-04-23	1	23	1	0	0	0	0	0	0	2012-05-07	40.1974	39.7368	-0.460525
16	2012-07-13	0	27	1	0	0	0	0	0	1	2012-05-07	40.1974	42.4013	2.20395
16	2011-11-08	0	28	1	1	1	1	0	0	0	2012-05-07	40.1974	34.2434	-5.95395
16	2012-02-17	0	46	1	0	1	0	0	0	0	2012-05-07	40.1974	37.5658	-2.63158
16	2012-10-12	0	57	1	0	0	0	0	0	1	2012-05-07	40.1974	45.3947	5.19737
16	2012-07-12	1	26	1	0	0	0	0	0	1	2012-05-07	40.1974	42.3684	2.17105
16	2012-04-23	0	20	1	1	1	1	1	1	0	2012-05-07	40.1974	39.7368	-0.460525
16	2012-09-14	0	26	1	1	1	1	0	0	1	2012-05-07	40.1974	44.4737	4.27631
16	2012-05-15	0	37	1	1	1	1	1	1	1	2012-05-07	40.1974	40.4605	0.263157
16	2012-11-12	1	32	1	1	1	1	0	0	1	2012-05-07	40.1974	46.4145	6.21711
16	2012-07-12	0	48	1	1	1	1	1	1	1	2012-05-07	40.1974	42.3684	2.17105
16	2012-04-23	1	42	1	1	1	1	0	0	0	2012-05-07	40.1974	39.7368	-0.460525
16	2012-07-12	0	48	1	1	1	1	0	0	1	2012-05-07	40.1974	42.3684	2.17105
16	2012-04-24	1	40	1	1	1	1	0	0	0	2012-05-07	40.1974	39.7697	-0.427631
16	2012-05-15	1	28	1	1	1	1	0	0	1	2012-05-07	40.1974	40.4605	0.263157
16	2011-12-14	0	58	1	1	1	1	0	0	0	2012-05-07	40.1974	35.4276	-4.76974
16	2011-12-13	1	55	1	1	1	1	0	0	0	2012-05-07	40.1974	35.3947	-4.80263
16	2012-02-20	1	80	1	0	1	0	0	0	0	2012-05-07	40.1974	37.6645	-2.53289
16	2012-04-25	1	52	1	1	1	1	0	0	0	2012-05-07	40.1974	39.8026	-0.394737
16	2011-11-09	1	37	1	0	1	0	0	0	0	2012-05-07	40.1974	34.2763	-5.92105
16	2011-11-08	0	26	1	1	1	1	1	1	0	2012-05-07	40.1974	34.2434	-5.95395
16	2012-04-25	1	58	1	1	1	1	0	0	0	2012-05-07	40.1974	39.8026	-0.394737
16	2011-11-08	1	53	1	1	1	1	0	0	0	2012-05-07	40.1974	34.2434	-5.95395
16	2012-11-12	1	27	1	0	0	0	0	0	1	2012-05-07	40.1974	46.4145	6.21711
16	2012-04-25	1	27	1	1	1	1	0	0	0	2012-05-07	40.1974	39.8026	-0.394737
16	2012-07-11	1	70	1	1	1	1	0	0	1	2012-05-07	40.1974	42.3355	2.13816
16	2012-01-12	0	44	1	0	1	0	0	0	0	2012-05-07	40.1974	36.3816	-3.81579
16	2012-01-12	0	31	1	1	1	1	0	0	0	2012-05-07	40.1974	36.3816	-3.81579
16	2012-01-12	1	16	1	1	1	1	0	0	0	2012-05-07	40.1974	36.3816	-3.81579
16	2012-02-21	0	45	1	0	1	0	0	0	0	2012-05-07	40.1974	37.6974	-2.5
16	2012-02-21	0	26	1	0	1	0	0	0	0	2012-05-07	40.1974	37.6974	-2.5
16	2012-04-27	1	43	1	1	1	1	0	0	0	2012-05-07	40.1974	39.8684	-0.328949
16	2011-11-09	0	22	1	1	1	1	1	1	0	2012-05-07	40.1974	34.2763	-5.92105
16	2012-06-14	1	27	1	0	0	0	0	0	1	2012-05-07	40.1974	41.4474	1.25
16	2012-10-15	0	46	1	1	1	1	0	0	1	2012-05-07	40.1974	45.4934	5.29605
16	2012-10-15	0	29	1	1	1	1	0	0	1	2012-05-07	40.1974	45.4934	5.29605
16	2012-10-15	1	60	1	1	1	1	0	0	1	2012-05-07	40.1974	45.4934	5.29605
16	2012-04-27	0	16	1	0	0	0	0	0	0	2012-05-07	40.1974	39.8684	-0.328949
16	2012-02-22	1	50	1	0	1	0	0	0	0	2012-05-07	40.1974	37.7303	-2.46711
16	2012-07-17	0	36	1	1	1	1	0	0	1	2012-05-07	40.1974	42.5329	2.33553
16	2012-05-17	1	52	1	1	1	1	0	0	1	2012-05-07	40.1974	40.5263	0.328949
16	2012-05-17	1	39	1	0	0	0	0	0	1	2012-05-07	40.1974	40.5263	0.328949
16	2012-10-16	0	17	1	1	1	1	0	0	1	2012-05-07	40.1974	45.5263	5.32895
16	2012-03-20	0	65	1	0	0	0	0	0	0	2012-05-07	40.1974	38.6184	-1.57895
16	2012-05-17	0	27	1	0	0	0	0	0	1	2012-05-07	40.1974	40.5263	0.328949
16	2012-10-16	0	40	1	1	1	1	0	0	1	2012-05-07	40.1974	45.5263	5.32895
16	2012-01-12	0	35	1	1	1	1	0	0	0	2012-05-07	40.1974	36.3816	-3.81579
16	2012-10-16	0	42	1	1	1	1	0	0	1	2012-05-07	40.1974	45.5263	5.32895
16	2012-03-20	1	70	1	0	0	0	0	0	0	2012-05-07	40.1974	38.6184	-1.57895
16	2012-02-23	0	46	1	0	1	0	0	0	0	2012-05-07	40.1974	37.7632	-2.43421
16	2012-04-30	1	29	1	0	1	0	0	0	0	2012-05-07	40.1974	39.9671	-0.230263
16	2012-08-06	0	71	1	1	1	1	0	0	1	2012-05-07	40.1974	43.1908	2.99342
16	2012-04-30	1	38	1	0	0	0	0	0	0	2012-05-07	40.1974	39.9671	-0.230263
16	2012-06-14	1	17	1	1	1	1	0	0	1	2012-05-07	40.1974	41.4474	1.25
16	2011-11-10	0	30	1	1	1	1	0	0	0	2012-05-07	40.1974	34.3092	-5.88816
16	2012-08-07	1	46	1	1	1	1	0	0	1	2012-05-07	40.1974	43.2237	3.02631
16	2012-03-22	1	33	1	0	0	0	0	0	0	2012-05-07	40.1974	38.6842	-1.51316
16	2012-05-18	0	21	1	0	0	0	0	0	1	2012-05-07	40.1974	40.5592	0.361843
16	2012-02-23	1	50	1	0	1	0	0	0	0	2012-05-07	40.1974	37.7632	-2.43421
16	2012-05-18	0	29	1	1	1	1	1	1	1	2012-05-07	40.1974	40.5592	0.361843
16	2012-05-18	0	43	1	1	1	1	0	0	1	2012-05-07	40.1974	40.5592	0.361843
16	2012-10-17	1	65	1	1	1	1	0	0	1	2012-05-07	40.1974	45.5592	5.36184
16	2012-10-17	0	36	1	1	1	1	0	0	1	2012-05-07	40.1974	45.5592	5.36184
16	2012-06-18	0	24	1	0	0	0	0	0	1	2012-05-07	40.1974	41.5789	1.38158
16	2012-01-17	0	36	1	1	1	1	0	0	0	2012-05-07	40.1974	36.5461	-3.65132
16	2012-01-17	1	30	1	1	1	1	0	0	0	2012-05-07	40.1974	36.5461	-3.65132
16	2012-01-17	0	46	1	1	1	1	0	0	0	2012-05-07	40.1974	36.5461	-3.65132
16	2012-01-17	0	80	1	1	1	1	0	0	0	2012-05-07	40.1974	36.5461	-3.65132
16	2012-03-23	0	30	1	0	1	0	0	0	0	2012-05-07	40.1974	38.7171	-1.48026
16	2012-09-20	1	49	1	0	1	0	0	0	1	2012-05-07	40.1974	44.6711	4.47368
16	2012-09-20	0	44	1	0	1	0	0	0	1	2012-05-07	40.1974	44.6711	4.47368
16	2012-09-20	0	30	1	1	1	1	0	0	1	2012-05-07	40.1974	44.6711	4.47368
16	2012-06-18	0	40	1	1	1	1	0	0	1	2012-05-07	40.1974	41.5789	1.38158
16	2012-06-18	0	70	1	1	1	1	0	0	1	2012-05-07	40.1974	41.5789	1.38158
16	2012-01-17	1	33	1	1	1	1	0	0	0	2012-05-07	40.1974	36.5461	-3.65132
16	2012-02-27	1	31	1	0	1	0	0	0	0	2012-05-07	40.1974	37.8947	-2.30263
16	2012-07-20	0	18	1	1	1	1	0	0	1	2012-05-07	40.1974	42.6316	2.43421
16	2012-02-27	0	27	1	0	1	0	0	0	0	2012-05-07	40.1974	37.8947	-2.30263
16	2012-10-18	0	28	1	1	1	1	0	0	1	2012-05-07	40.1974	45.5921	5.39474
16	2012-08-06	1	50	1	1	1	1	0	0	1	2012-05-07	40.1974	43.1908	2.99342
16	2012-03-27	0	52	1	0	0	0	0	0	0	2012-05-07	40.1974	38.8487	-1.34869
16	2012-03-27	0	59	1	1	1	1	0	0	0	2012-05-07	40.1974	38.8487	-1.34869
16	2012-03-27	0	45	1	1	1	1	1	1	0	2012-05-07	40.1974	38.8487	-1.34869
16	2011-12-20	1	55	1	0	1	0	0	0	0	2012-05-07	40.1974	35.625	-4.57237
16	2012-09-21	1	16	1	1	1	1	0	0	1	2012-05-07	40.1974	44.7039	4.50658
16	2011-12-20	0	58	1	0	1	0	0	0	0	2012-05-07	40.1974	35.625	-4.57237
16	2012-09-21	1	47	1	1	1	1	0	0	1	2012-05-07	40.1974	44.7039	4.50658
16	2012-02-28	0	44	1	0	1	0	0	0	0	2012-05-07	40.1974	37.9276	-2.26974
16	2012-01-19	0	49	1	1	1	1	0	0	0	2012-05-07	40.1974	36.6118	-3.58553
16	2012-05-22	1	27	1	1	1	1	0	0	1	2012-05-07	40.1974	40.6908	0.49342
16	2012-08-03	0	26	1	1	1	1	0	0	1	2012-05-07	40.1974	43.0921	2.89474
16	2012-03-27	1	38	1	1	1	1	0	0	0	2012-05-07	40.1974	38.8487	-1.34869
16	2012-07-16	0	30	1	1	1	1	0	0	1	2012-05-07	40.1974	42.5	2.30263
16	2011-11-11	0	42	1	1	1	1	0	0	0	2012-05-07	40.1974	34.3421	-5.85526
16	2012-07-16	1	70	1	1	1	1	0	0	1	2012-05-07	40.1974	42.5	2.30263
16	2012-03-28	0	37	1	1	1	1	1	1	0	2012-05-07	40.1974	38.8816	-1.31579
16	2012-07-11	0	45	1	1	1	1	0	0	1	2012-05-07	40.1974	42.3355	2.13816
16	2012-05-22	0	19	1	1	1	1	0	0	1	2012-05-07	40.1974	40.6908	0.49342
16	2012-05-22	1	39	1	1	1	1	1	1	1	2012-05-07	40.1974	40.6908	0.49342
16	2012-01-20	0	32	1	0	1	0	0	0	0	2012-05-07	40.1974	36.6447	-3.55263
16	2012-03-28	0	81	1	0	1	0	0	0	0	2012-05-07	40.1974	38.8816	-1.31579
16	2012-03-28	0	36	1	0	0	0	0	0	0	2012-05-07	40.1974	38.8816	-1.31579
16	2012-03-28	0	38	1	0	0	0	0	0	0	2012-05-07	40.1974	38.8816	-1.31579
16	2012-02-29	0	72	1	0	1	0	0	0	0	2012-05-07	40.1974	37.9605	-2.23684
16	2011-11-11	0	33	1	1	1	1	0	0	0	2012-05-07	40.1974	34.3421	-5.85526
16	2012-01-20	1	18	1	0	1	0	0	0	0	2012-05-07	40.1974	36.6447	-3.55263
16	2012-03-29	1	26	1	1	1	1	0	0	0	2012-05-07	40.1974	38.9145	-1.28289
16	2012-01-13	0	24	1	1	1	1	1	1	0	2012-05-07	40.1974	36.4145	-3.78289
16	2012-08-01	0	35	1	1	1	1	0	0	1	2012-05-07	40.1974	43.0263	2.82895
16	2012-10-19	1	16	1	0	0	0	0	0	1	2012-05-07	40.1974	45.625	5.42763
16	2012-08-01	0	54	1	1	1	1	0	0	1	2012-05-07	40.1974	43.0263	2.82895
16	2012-08-01	0	55	1	1	1	1	0	0	1	2012-05-07	40.1974	43.0263	2.82895
16	2012-03-30	0	43	1	1	1	1	0	0	0	2012-05-07	40.1974	38.9474	-1.25
16	2012-09-25	0	70	1	1	1	1	0	0	1	2012-05-07	40.1974	44.8355	4.63816
16	2012-03-30	1	50	1	1	1	1	0	0	0	2012-05-07	40.1974	38.9474	-1.25
16	2012-03-30	1	48	1	1	1	1	0	0	0	2012-05-07	40.1974	38.9474	-1.25
16	2012-07-23	1	44	1	0	0	0	0	0	1	2012-05-07	40.1974	42.7303	2.53289
16	2011-11-14	1	40	1	0	1	0	0	0	0	2012-05-07	40.1974	34.4408	-5.75658
16	2011-11-14	0	37	1	1	1	1	0	0	0	2012-05-07	40.1974	34.4408	-5.75658
16	2012-10-22	1	60	1	1	1	1	0	0	1	2012-05-07	40.1974	45.7237	5.52631
16	2012-10-22	1	24	1	1	1	1	0	0	1	2012-05-07	40.1974	45.7237	5.52631
16	2012-09-26	0	39	1	0	1	0	0	0	1	2012-05-07	40.1974	44.8684	4.67105
16	2012-05-24	0	70	1	1	1	1	1	1	1	2012-05-07	40.1974	40.7566	0.559212
16	2012-06-22	1	58	1	1	1	1	0	0	1	2012-05-07	40.1974	41.7105	1.51316
16	2012-07-24	0	30	1	0	0	0	0	0	1	2012-05-07	40.1974	42.7632	2.56579
16	2012-07-24	1	59	1	1	1	1	0	0	1	2012-05-07	40.1974	42.7632	2.56579
16	2012-08-02	0	28	1	1	1	1	0	0	1	2012-05-07	40.1974	43.0592	2.86184
16	2012-08-02	0	28	1	1	1	1	0	0	1	2012-05-07	40.1974	43.0592	2.86184
16	2012-08-02	1	56	1	1	1	1	0	0	1	2012-05-07	40.1974	43.0592	2.86184
16	2012-08-02	1	36	1	1	1	1	0	0	1	2012-05-07	40.1974	43.0592	2.86184
16	2012-08-02	1	20	1	1	1	1	0	0	1	2012-05-07	40.1974	43.0592	2.86184
16	2012-08-02	1	30	1	1	1	1	0	0	1	2012-05-07	40.1974	43.0592	2.86184
16	2012-05-24	1	50	1	1	1	1	0	0	1	2012-05-07	40.1974	40.7566	0.559212
16	2012-09-28	0	29	1	1	1	1	0	0	1	2012-05-07	40.1974	44.9342	4.73684
16	2012-05-25	1	53	1	0	0	0	0	0	1	2012-05-07	40.1974	40.7895	0.592106
16	2012-06-25	0	65	1	1	1	1	1	1	1	2012-05-07	40.1974	41.8092	1.61184
16	2012-07-15	0	62	1	1	1	1	0	0	1	2012-05-07	40.1974	42.4671	2.26974
16	2012-07-25	0	52	1	1	1	1	0	0	1	2012-05-07	40.1974	42.7961	2.59868
16	2012-07-25	0	35	1	1	1	1	0	0	1	2012-05-07	40.1974	42.7961	2.59868
16	2012-05-25	0	18	1	1	1	1	0	0	1	2012-05-07	40.1974	40.7895	0.592106
16	2012-05-25	1	65	1	1	1	1	0	0	1	2012-05-07	40.1974	40.7895	0.592106
16	2012-05-25	1	20	1	0	0	0	0	0	1	2012-05-07	40.1974	40.7895	0.592106
16	2012-07-26	1	22	1	0	0	0	0	0	1	2012-05-07	40.1974	42.8289	2.63158
16	2012-07-26	1	25	1	1	1	1	1	1	1	2012-05-07	40.1974	42.8289	2.63158
16	2012-07-26	1	32	1	1	1	1	1	1	1	2012-05-07	40.1974	42.8289	2.63158
16	2012-07-26	0	30	1	1	1	1	0	0	1	2012-05-07	40.1974	42.8289	2.63158
16	2012-05-29	1	30	1	0	0	0	0	0	1	2012-05-07	40.1974	40.9211	0.723682
16	2012-05-29	1	15	1	0	0	0	0	0	1	2012-05-07	40.1974	40.9211	0.723682
16	2012-01-27	0	50	1	1	1	1	0	0	0	2012-05-07	40.1974	36.875	-3.32237
16	2012-01-27	0	50	1	1	1	1	0	0	0	2012-05-07	40.1974	36.875	-3.32237
16	2012-01-30	1	25	1	1	1	1	1	1	0	2012-05-07	40.1974	36.9737	-3.22369
16	2012-01-30	0	54	1	1	1	1	0	0	0	2012-05-07	40.1974	36.9737	-3.22369
16	2012-06-26	0	57	1	1	1	1	1	1	1	2012-05-07	40.1974	41.8421	1.64474
16	2012-10-25	1	23	1	0	0	0	0	0	1	2012-05-07	40.1974	45.8224	5.625
16	2012-05-29	1	23	1	1	1	1	0	0	1	2012-05-07	40.1974	40.9211	0.723682
16	2012-05-29	1	36	1	1	1	1	0	0	1	2012-05-07	40.1974	40.9211	0.723682
16	2012-01-30	1	25	1	1	1	1	0	0	0	2012-05-07	40.1974	36.9737	-3.22369
16	2012-05-30	1	24	1	0	0	0	0	0	1	2012-05-07	40.1974	40.9539	0.75658
16	2012-05-30	1	30	1	0	0	0	0	0	1	2012-05-07	40.1974	40.9539	0.75658
16	2012-07-30	1	30	1	1	1	1	0	0	1	2012-05-07	40.1974	42.9605	2.76316
16	2012-07-30	0	45	1	1	1	1	0	0	1	2012-05-07	40.1974	42.9605	2.76316
16	2012-05-30	1	44	1	1	1	1	0	0	1	2012-05-07	40.1974	40.9539	0.75658
16	2012-01-31	0	37	1	1	1	1	0	0	0	2012-05-07	40.1974	37.0066	-3.19079
16	2012-05-30	1	35	1	1	1	1	0	0	1	2012-05-07	40.1974	40.9539	0.75658
16	2012-01-31	1	17	1	0	1	0	0	0	0	2012-05-07	40.1974	37.0066	-3.19079
16	2011-12-29	0	17	1	1	1	1	1	1	0	2012-05-07	40.1974	35.9211	-4.27632
16	2012-01-31	0	30	1	0	1	0	0	0	0	2012-05-07	40.1974	37.0066	-3.19079
16	2012-07-31	1	25	1	1	1	1	0	0	1	2012-05-07	40.1974	42.9934	2.79605
16	2012-10-29	0	62	1	1	1	1	0	0	1	2012-05-07	40.1974	45.9539	5.75658
16	2012-10-29	1	25	1	1	1	1	0	0	1	2012-05-07	40.1974	45.9539	5.75658
16	2012-10-29	0	41	1	1	1	1	0	0	1	2012-05-07	40.1974	45.9539	5.75658
16	2012-06-28	0	47	1	1	1	1	0	0	1	2012-05-07	40.1974	41.9079	1.71053
16	2011-12-29	0	32	1	1	1	1	0	0	0	2012-05-07	40.1974	35.9211	-4.27632
16	2012-10-29	1	25	1	0	0	0	0	0	1	2012-05-07	40.1974	45.9539	5.75658
16	2012-06-29	1	31	1	1	1	1	0	0	1	2012-05-07	40.1974	41.9408	1.74342
16	2012-07-31	0	64	1	1	1	1	0	0	1	2012-05-07	40.1974	42.9934	2.79605
16	2011-12-29	0	29	1	1	1	1	0	0	0	2012-05-07	40.1974	35.9211	-4.27632
16	2011-12-29	0	43	1	1	1	1	0	0	0	2012-05-07	40.1974	35.9211	-4.27632
16	2011-11-18	1	42	1	1	1	1	0	0	0	2012-05-07	40.1974	34.5724	-5.625
16	2011-11-22	0	78	1	1	1	1	0	0	0	2012-05-07	40.1974	34.7039	-5.49342
16	2011-11-25	1	60	1	1	1	1	0	0	0	2012-05-07	40.1974	34.8026	-5.39474
16	2011-11-28	1	35	1	1	1	1	0	0	0	2012-05-07	40.1974	34.9013	-5.29605
16	2011-11-29	1	19	1	1	1	1	0	0	0	2012-05-07	40.1974	34.9342	-5.26316
16	2011-11-30	0	54	1	1	1	1	1	1	0	2012-05-07	40.1974	34.9671	-5.23026
16	2011-11-30	0	45	1	1	1	1	0	0	0	2012-05-07	40.1974	34.9671	-5.23026
16	2011-11-30	1	30	1	1	1	1	0	0	0	2012-05-07	40.1974	34.9671	-5.23026
17	2012-04-02	0	40	1	1	1	1	0	0	1	2012-03-28	38.8816	39.0461	0.164471
17	2012-06-01	0	29	1	0	0	0	0	0	1	2012-03-28	38.8816	41.0197	2.13816
17	2012-06-01	0	42	1	0	0	0	0	0	1	2012-03-28	38.8816	41.0197	2.13816
17	2012-08-01	1	50	1	1	1	1	0	0	1	2012-03-28	38.8816	43.0263	4.14474
17	2012-08-01	1	40	1	1	1	1	0	0	1	2012-03-28	38.8816	43.0263	4.14474
17	2012-04-02	1	85	1	1	1	1	0	0	1	2012-03-28	38.8816	39.0461	0.164471
17	2012-05-02	0	45	1	1	1	1	1	1	1	2012-03-28	38.8816	40.0329	1.15131
17	2012-03-01	1	67	1	1	1	1	0	0	0	2012-03-28	38.8816	37.9934	-0.888161
17	2012-03-01	1	30	1	1	1	1	0	0	0	2012-03-28	38.8816	37.9934	-0.888161
17	2012-03-01	0	48	1	1	1	1	0	0	0	2012-03-28	38.8816	37.9934	-0.888161
17	2012-07-02	0	37	1	0	0	0	0	0	1	2012-03-28	38.8816	42.0395	3.15789
17	2012-09-04	0	30	1	1	1	1	0	0	1	2012-03-28	38.8816	44.1447	5.26316
17	2012-06-01	1	59	1	1	1	1	0	0	1	2012-03-28	38.8816	41.0197	2.13816
17	2012-08-01	1	30	1	1	1	1	0	0	1	2012-03-28	38.8816	43.0263	4.14474
17	2012-08-01	0	63	1	1	1	1	0	0	1	2012-03-28	38.8816	43.0263	4.14474
17	2012-08-02	0	52	1	1	1	1	0	0	1	2012-03-28	38.8816	43.0592	4.17763
17	2012-06-04	1	29	1	0	0	0	0	0	1	2012-03-28	38.8816	41.1184	2.23684
17	2012-01-02	1	17	1	0	0	0	0	0	0	2012-03-28	38.8816	36.0526	-2.82895
17	2012-05-03	0	48	1	1	1	1	0	0	1	2012-03-28	38.8816	40.0658	1.18421
17	2012-10-01	1	47	1	1	1	1	0	0	1	2012-03-28	38.8816	45.0329	6.15131
17	2012-05-03	0	65	1	1	1	1	0	0	1	2012-03-28	38.8816	40.0658	1.18421
17	2012-05-03	0	52	1	1	1	1	0	0	1	2012-03-28	38.8816	40.0658	1.18421
17	2012-08-03	0	30	1	0	0	0	0	0	1	2012-03-28	38.8816	43.0921	4.21053
17	2012-09-06	0	54	1	1	1	1	0	0	1	2012-03-28	38.8816	44.2105	5.32895
17	2011-11-03	1	60	1	1	1	1	0	0	0	2012-03-28	38.8816	34.0789	-4.80263
17	2012-01-02	0	60	1	1	1	1	0	0	0	2012-03-28	38.8816	36.0526	-2.82895
17	2012-02-02	1	52	1	1	1	1	0	0	0	2012-03-28	38.8816	37.0724	-1.80921
17	2012-02-02	0	72	1	1	1	1	0	0	0	2012-03-28	38.8816	37.0724	-1.80921
17	2012-02-02	1	70	1	1	1	1	0	0	0	2012-03-28	38.8816	37.0724	-1.80921
17	2012-07-03	1	26	1	1	1	1	1	1	1	2012-03-28	38.8816	42.0724	3.19079
17	2012-07-03	0	35	1	1	1	1	0	0	1	2012-03-28	38.8816	42.0724	3.19079
17	2012-09-07	0	79	1	1	1	1	0	0	1	2012-03-28	38.8816	44.2434	5.36184
17	2012-05-07	1	20	1	1	1	1	0	0	1	2012-03-28	38.8816	40.1974	1.31579
17	2012-05-03	1	43	1	1	1	1	0	0	1	2012-03-28	38.8816	40.0658	1.18421
17	2012-05-07	0	16	1	1	1	1	0	0	1	2012-03-28	38.8816	40.1974	1.31579
17	2012-05-07	0	64	1	1	1	1	0	0	1	2012-03-28	38.8816	40.1974	1.31579
17	2012-05-07	0	56	1	1	1	1	0	0	1	2012-03-28	38.8816	40.1974	1.31579
17	2011-10-03	1	37	1	1	1	1	0	0	0	2012-03-28	38.8816	33.0592	-5.82237
17	2012-06-04	0	19	1	1	1	1	0	0	1	2012-03-28	38.8816	41.1184	2.23684
17	2012-06-04	0	80	1	1	1	1	0	0	1	2012-03-28	38.8816	41.1184	2.23684
17	2012-09-10	1	31	1	1	1	1	0	0	1	2012-03-28	38.8816	44.3421	5.46053
17	2012-04-05	1	23	1	1	1	1	0	0	1	2012-03-28	38.8816	39.1447	0.263157
17	2011-10-04	1	80	1	1	1	1	0	0	0	2012-03-28	38.8816	33.0921	-5.78947
17	2012-09-10	1	36	1	0	0	0	0	0	1	2012-03-28	38.8816	44.3421	5.46053
17	2012-05-08	0	40	1	1	1	1	1	1	1	2012-03-28	38.8816	40.2303	1.34868
17	2011-10-01	1	34	1	0	1	0	0	0	0	2012-03-28	38.8816	32.9934	-5.88816
17	2012-06-05	1	32	1	1	1	1	0	0	1	2012-03-28	38.8816	41.1513	2.26974
17	2011-11-07	0	56	1	1	1	1	0	0	0	2012-03-28	38.8816	34.2105	-4.67105
17	2012-08-08	0	65	1	1	1	1	0	0	1	2012-03-28	38.8816	43.2566	4.375
17	2012-08-08	1	55	1	1	1	1	0	0	1	2012-03-28	38.8816	43.2566	4.375
17	2011-10-05	0	32	1	1	1	1	0	0	0	2012-03-28	38.8816	33.125	-5.75658
17	2012-08-08	1	37	1	1	1	1	0	0	1	2012-03-28	38.8816	43.2566	4.375
17	2012-09-11	0	25	1	1	1	1	0	0	1	2012-03-28	38.8816	44.375	5.49342
17	2011-10-05	0	57	1	1	1	1	0	0	0	2012-03-28	38.8816	33.125	-5.75658
17	2012-06-06	1	28	1	0	0	0	0	0	1	2012-03-28	38.8816	41.1842	2.30263
17	2012-08-09	1	55	1	0	0	0	0	0	1	2012-03-28	38.8816	43.2895	4.40789
17	2012-05-08	1	35	1	1	1	1	0	0	1	2012-03-28	38.8816	40.2303	1.34868
17	2012-04-11	0	40	1	1	1	1	0	0	1	2012-03-28	38.8816	39.3421	0.460525
17	2012-08-09	1	50	1	0	0	0	0	0	1	2012-03-28	38.8816	43.2895	4.40789
17	2012-08-09	1	19	1	0	0	0	0	0	1	2012-03-28	38.8816	43.2895	4.40789
17	2012-01-05	1	38	1	1	1	1	0	0	0	2012-03-28	38.8816	36.1513	-2.73026
17	2012-08-09	1	28	1	0	0	0	0	0	1	2012-03-28	38.8816	43.2895	4.40789
17	2012-01-05	1	50	1	1	1	1	0	0	0	2012-03-28	38.8816	36.1513	-2.73026
17	2012-08-09	1	70	1	1	1	1	0	0	1	2012-03-28	38.8816	43.2895	4.40789
17	2012-09-11	0	36	1	1	1	1	0	0	1	2012-03-28	38.8816	44.375	5.49342
17	2012-01-05	0	69	1	1	1	1	0	0	0	2012-03-28	38.8816	36.1513	-2.73026
17	2012-03-12	1	22	1	1	1	1	0	0	0	2012-03-28	38.8816	38.3553	-0.526318
17	2012-08-09	0	23	1	0	0	0	0	0	1	2012-03-28	38.8816	43.2895	4.40789
17	2012-02-07	1	42	1	1	1	1	0	0	0	2012-03-28	38.8816	37.2368	-1.64474
17	2012-08-09	1	37	1	0	0	0	0	0	1	2012-03-28	38.8816	43.2895	4.40789
17	2011-12-05	0	70	1	1	1	1	0	0	0	2012-03-28	38.8816	35.1316	-3.75
17	2011-12-06	0	30	1	1	1	1	0	0	0	2012-03-28	38.8816	35.1645	-3.71711
17	2012-05-10	0	40	1	1	1	1	0	0	1	2012-03-28	38.8816	40.2961	1.41447
17	2012-05-10	0	38	1	1	1	1	0	0	1	2012-03-28	38.8816	40.2961	1.41447
17	2012-08-10	1	75	1	0	0	0	0	0	1	2012-03-28	38.8816	43.3224	4.44079
17	2012-05-10	0	35	1	1	1	1	0	0	1	2012-03-28	38.8816	40.2961	1.41447
17	2012-01-06	1	60	1	0	1	0	0	0	0	2012-03-28	38.8816	36.1842	-2.69737
17	2012-05-10	1	32	1	1	1	1	0	0	1	2012-03-28	38.8816	40.2961	1.41447
17	2012-02-07	0	28	1	1	1	1	0	0	0	2012-03-28	38.8816	37.2368	-1.64474
17	2012-01-06	0	64	1	1	1	1	0	0	0	2012-03-28	38.8816	36.1842	-2.69737
17	2012-04-18	0	19	1	1	1	1	0	0	1	2012-03-28	38.8816	39.5724	0.690788
17	2012-09-13	0	18	1	1	1	1	0	0	1	2012-03-28	38.8816	44.4408	5.55921
17	2012-06-06	1	54	1	0	0	0	0	0	1	2012-03-28	38.8816	41.1842	2.30263
17	2012-09-13	1	55	1	1	1	1	0	0	1	2012-03-28	38.8816	44.4408	5.55921
17	2012-05-10	0	42	1	1	1	1	0	0	1	2012-03-28	38.8816	40.2961	1.41447
17	2012-09-14	0	17	1	0	0	0	0	0	1	2012-03-28	38.8816	44.4737	5.5921
17	2012-08-13	0	50	1	0	0	0	0	0	1	2012-03-28	38.8816	43.4211	4.53947
17	2012-01-09	0	23	1	1	1	1	0	0	0	2012-03-28	38.8816	36.2829	-2.59869
17	2012-03-16	0	19	1	0	0	0	0	0	0	2012-03-28	38.8816	38.4868	-0.394737
17	2011-11-09	1	45	1	1	1	1	0	0	0	2012-03-28	38.8816	34.2763	-4.60526
17	2012-05-14	0	65	1	1	1	1	0	0	1	2012-03-28	38.8816	40.4276	1.54605
17	2012-03-15	0	32	1	1	1	1	0	0	0	2012-03-28	38.8816	38.4539	-0.427631
17	2012-08-13	0	29	1	0	0	0	0	0	1	2012-03-28	38.8816	43.4211	4.53947
17	2012-05-14	0	60	1	1	1	1	0	0	1	2012-03-28	38.8816	40.4276	1.54605
17	2012-04-12	1	50	1	1	1	1	0	0	1	2012-03-28	38.8816	39.375	0.49342
17	2012-04-12	0	59	1	1	1	1	1	1	1	2012-03-28	38.8816	39.375	0.49342
17	2012-05-14	1	22	1	1	1	1	0	0	1	2012-03-28	38.8816	40.4276	1.54605
17	2012-04-12	1	58	1	1	1	1	0	0	1	2012-03-28	38.8816	39.375	0.49342
17	2012-04-12	0	37	1	1	1	1	0	0	1	2012-03-28	38.8816	39.375	0.49342
17	2012-04-11	0	18	1	1	1	1	0	0	1	2012-03-28	38.8816	39.3421	0.460525
17	2012-02-09	0	27	1	1	1	1	1	1	0	2012-03-28	38.8816	37.3026	-1.57895
17	2012-02-09	1	29	1	1	1	1	0	0	0	2012-03-28	38.8816	37.3026	-1.57895
17	2012-03-16	0	53	1	1	1	1	0	0	0	2012-03-28	38.8816	38.4868	-0.394737
17	2012-07-09	0	42	1	1	1	1	0	0	1	2012-03-28	38.8816	42.2697	3.38816
17	2012-08-14	1	53	1	1	1	1	0	0	1	2012-03-28	38.8816	43.4539	4.57237
17	2012-09-17	0	52	1	1	1	1	1	1	1	2012-03-28	38.8816	44.5724	5.69079
17	2012-08-14	0	40	1	1	1	1	0	0	1	2012-03-28	38.8816	43.4539	4.57237
17	2012-02-10	1	50	1	0	1	0	0	0	0	2012-03-28	38.8816	37.3355	-1.54605
17	2012-04-19	0	40	1	1	1	1	1	1	1	2012-03-28	38.8816	39.6053	0.723682
17	2012-04-13	0	30	1	1	1	1	0	0	1	2012-03-28	38.8816	39.4079	0.526314
17	2011-12-12	0	30	1	0	0	0	0	0	0	2012-03-28	38.8816	35.3618	-3.51974
17	2011-11-10	0	54	1	1	1	1	0	0	0	2012-03-28	38.8816	34.3092	-4.57237
17	2012-01-09	1	40	1	0	1	0	0	0	0	2012-03-28	38.8816	36.2829	-2.59869
17	2012-08-15	0	52	1	1	1	1	1	0	1	2012-03-28	38.8816	43.4868	4.60526
17	2012-05-15	1	22	1	1	1	1	0	0	1	2012-03-28	38.8816	40.4605	1.57895
17	2012-05-15	1	56	1	1	1	1	0	0	1	2012-03-28	38.8816	40.4605	1.57895
17	2012-05-15	0	30	1	1	1	1	1	1	1	2012-03-28	38.8816	40.4605	1.57895
17	2012-09-18	1	22	1	0	0	0	0	0	1	2012-03-28	38.8816	44.6053	5.72368
17	2012-05-16	0	43	1	1	1	1	0	0	1	2012-03-28	38.8816	40.4934	1.61184
17	2012-05-16	1	30	1	1	1	1	1	1	1	2012-03-28	38.8816	40.4934	1.61184
17	2012-07-11	0	17	1	0	0	0	0	0	1	2012-03-28	38.8816	42.3355	3.45395
17	2012-09-19	1	37	1	1	1	1	0	0	1	2012-03-28	38.8816	44.6382	5.75658
17	2012-03-15	0	69	1	1	1	1	0	0	0	2012-03-28	38.8816	38.4539	-0.427631
17	2012-08-17	1	31	1	1	1	1	0	0	1	2012-03-28	38.8816	43.5526	4.67105
17	2012-03-20	0	52	1	1	1	1	1	1	0	2012-03-28	38.8816	38.6184	-0.263161
17	2012-04-18	0	25	1	1	1	1	0	0	1	2012-03-28	38.8816	39.5724	0.690788
17	2011-10-10	0	33	1	1	1	1	0	0	0	2012-03-28	38.8816	33.2895	-5.59211
17	2012-07-12	1	15	1	1	1	1	0	0	1	2012-03-28	38.8816	42.3684	3.48684
17	2011-12-12	1	40	1	1	1	1	0	0	0	2012-03-28	38.8816	35.3618	-3.51974
17	2012-09-20	1	53	1	1	1	1	0	0	1	2012-03-28	38.8816	44.6711	5.78947
17	2012-09-21	1	28	1	0	0	0	0	0	1	2012-03-28	38.8816	44.7039	5.82237
17	2012-07-12	1	20	1	0	0	0	0	0	1	2012-03-28	38.8816	42.3684	3.48684
17	2012-05-17	0	78	1	1	1	1	0	0	1	2012-03-28	38.8816	40.5263	1.64474
17	2012-02-13	0	65	1	1	1	1	0	0	0	2012-03-28	38.8816	37.4342	-1.44737
17	2012-02-13	0	45	1	1	1	1	0	0	0	2012-03-28	38.8816	37.4342	-1.44737
17	2012-07-12	1	20	1	1	1	1	0	0	1	2012-03-28	38.8816	42.3684	3.48684
17	2012-07-12	1	27	1	1	1	1	0	0	1	2012-03-28	38.8816	42.3684	3.48684
17	2012-07-12	1	20	1	1	1	1	0	0	1	2012-03-28	38.8816	42.3684	3.48684
17	2011-11-14	1	22	1	1	1	1	0	0	0	2012-03-28	38.8816	34.4408	-4.44079
17	2011-11-14	1	43	1	1	1	1	1	1	0	2012-03-28	38.8816	34.4408	-4.44079
17	2011-11-14	1	60	1	1	1	1	0	0	0	2012-03-28	38.8816	34.4408	-4.44079
17	2011-11-14	1	35	1	1	1	1	0	0	0	2012-03-28	38.8816	34.4408	-4.44079
17	2011-12-13	1	30	1	0	0	0	0	0	0	2012-03-28	38.8816	35.3947	-3.48684
17	2012-06-13	0	18	1	0	0	0	0	0	1	2012-03-28	38.8816	41.4145	2.53289
17	2012-05-19	1	26	1	1	1	1	0	0	1	2012-03-28	38.8816	40.5921	1.71053
17	2011-10-11	0	28	1	1	1	1	0	0	0	2012-03-28	38.8816	33.3224	-5.55921
17	2012-01-12	0	20	1	1	1	1	0	0	0	2012-03-28	38.8816	36.3816	-2.5
17	2012-04-19	0	26	1	1	1	1	0	0	1	2012-03-28	38.8816	39.6053	0.723682
17	2011-11-11	0	56	1	1	1	1	0	0	0	2012-03-28	38.8816	34.3421	-4.53947
17	2012-03-22	0	36	1	1	1	1	0	0	0	2012-03-28	38.8816	38.6842	-0.197369
17	2012-03-22	0	65	1	1	1	1	1	1	0	2012-03-28	38.8816	38.6842	-0.197369
17	2012-07-13	1	23	1	1	1	1	1	1	1	2012-03-28	38.8816	42.4013	3.51974
17	2012-02-15	0	44	1	1	1	1	0	0	0	2012-03-28	38.8816	37.5	-1.38158
17	2012-02-15	0	70	1	1	1	1	0	0	0	2012-03-28	38.8816	37.5	-1.38158
17	2012-08-21	0	40	1	1	1	1	1	1	1	2012-03-28	38.8816	43.6842	4.80263
17	2012-09-12	1	45	1	0	0	0	0	0	1	2012-03-28	38.8816	44.4079	5.52631
17	2012-02-15	0	42	1	1	1	1	0	0	0	2012-03-28	38.8816	37.5	-1.38158
17	2012-01-11	1	20	1	1	1	1	0	0	0	2012-03-28	38.8816	36.3487	-2.5329
17	2012-02-15	0	31	1	1	1	1	0	0	0	2012-03-28	38.8816	37.5	-1.38158
17	2012-02-15	1	70	1	0	0	0	0	0	0	2012-03-28	38.8816	37.5	-1.38158
17	2012-02-15	0	45	1	1	1	1	0	0	0	2012-03-28	38.8816	37.5	-1.38158
17	2012-02-15	0	71	1	1	1	1	0	0	0	2012-03-28	38.8816	37.5	-1.38158
17	2012-01-13	1	41	1	0	1	0	0	0	0	2012-03-28	38.8816	36.4145	-2.46711
17	2012-03-26	0	50	1	1	1	1	0	0	0	2012-03-28	38.8816	38.8158	-0.0657921
17	2012-03-26	1	45	1	1	1	1	0	0	0	2012-03-28	38.8816	38.8158	-0.0657921
17	2011-10-11	0	70	1	1	1	1	1	1	0	2012-03-28	38.8816	33.3224	-5.55921
17	2012-01-13	0	31	1	1	1	1	0	0	0	2012-03-28	38.8816	36.4145	-2.46711
17	2012-01-12	1	28	1	1	1	1	0	0	0	2012-03-28	38.8816	36.3816	-2.5
17	2012-01-12	0	16	1	1	1	1	0	0	0	2012-03-28	38.8816	36.3816	-2.5
17	2011-12-14	1	31	1	0	0	0	0	0	0	2012-03-28	38.8816	35.4276	-3.45395
17	2012-01-12	0	78	1	1	1	1	0	0	0	2012-03-28	38.8816	36.3816	-2.5
17	2012-05-21	1	60	1	1	1	1	1	1	1	2012-03-28	38.8816	40.6579	1.77631
17	2012-09-25	0	42	1	1	1	1	0	0	1	2012-03-28	38.8816	44.8355	5.95395
17	2012-08-22	0	38	1	1	1	1	1	1	1	2012-03-28	38.8816	43.7171	4.83553
17	2012-09-25	1	36	1	1	1	1	0	0	1	2012-03-28	38.8816	44.8355	5.95395
17	2012-02-17	1	72	1	0	0	0	0	0	0	2012-03-28	38.8816	37.5658	-1.31579
17	2012-04-23	1	45	1	0	0	0	0	0	1	2012-03-28	38.8816	39.7368	0.855263
17	2012-02-16	0	53	1	1	1	1	0	0	0	2012-03-28	38.8816	37.5329	-1.34869
17	2012-02-16	1	44	1	1	1	1	0	0	0	2012-03-28	38.8816	37.5329	-1.34869
17	2012-02-16	0	63	1	1	1	1	0	0	0	2012-03-28	38.8816	37.5329	-1.34869
17	2012-02-16	1	62	1	0	0	0	0	0	0	2012-03-28	38.8816	37.5329	-1.34869
17	2012-04-23	0	15	1	1	1	1	0	0	1	2012-03-28	38.8816	39.7368	0.855263
17	2012-08-23	1	30	1	1	1	1	0	0	1	2012-03-28	38.8816	43.75	4.86842
17	2012-08-23	0	41	1	1	1	1	0	0	1	2012-03-28	38.8816	43.75	4.86842
17	2012-02-20	0	40	1	0	1	0	0	0	0	2012-03-28	38.8816	37.6645	-1.21711
17	2012-08-23	0	90	1	1	1	1	0	0	1	2012-03-28	38.8816	43.75	4.86842
17	2012-07-16	0	35	1	1	1	1	0	0	1	2012-03-28	38.8816	42.5	3.61842
17	2012-09-26	0	50	1	1	1	1	0	0	1	2012-03-28	38.8816	44.8684	5.98684
17	2012-09-26	0	15	1	1	1	1	0	0	1	2012-03-28	38.8816	44.8684	5.98684
17	2011-10-13	1	30	1	0	1	0	0	0	0	2012-03-28	38.8816	33.3882	-5.49342
17	2012-05-23	1	37	1	0	0	0	0	0	1	2012-03-28	38.8816	40.7237	1.8421
17	2011-12-15	1	20	1	1	1	1	1	1	0	2012-03-28	38.8816	35.4605	-3.42105
17	2012-04-24	0	22	1	1	1	1	0	0	1	2012-03-28	38.8816	39.7697	0.888157
17	2012-07-17	1	29	1	1	1	1	0	0	1	2012-03-28	38.8816	42.5329	3.65131
17	2011-10-12	0	50	1	1	1	1	0	0	0	2012-03-28	38.8816	33.3553	-5.52632
17	2012-03-05	1	57	1	1	1	1	0	0	0	2012-03-28	38.8816	38.125	-0.75658
17	2012-03-01	1	35	1	1	1	1	0	0	0	2012-03-28	38.8816	37.9934	-0.888161
17	2012-06-15	1	53	1	0	0	0	0	0	1	2012-03-28	38.8816	41.4803	2.59868
17	2011-11-15	0	52	1	1	1	1	0	0	0	2012-03-28	38.8816	34.4737	-4.4079
17	2012-05-21	0	67	1	1	1	1	0	0	1	2012-03-28	38.8816	40.6579	1.77631
17	2012-02-20	0	64	1	1	1	1	0	0	0	2012-03-28	38.8816	37.6645	-1.21711
17	2012-03-23	1	20	1	1	1	1	1	1	0	2012-03-28	38.8816	38.7171	-0.164474
17	2012-05-23	0	70	1	1	1	1	0	0	1	2012-03-28	38.8816	40.7237	1.8421
17	2011-10-14	0	30	1	1	1	1	1	1	0	2012-03-28	38.8816	33.4211	-5.46053
17	2012-04-25	0	64	1	1	1	1	0	0	1	2012-03-28	38.8816	39.8026	0.921051
17	2012-08-27	1	22	1	1	1	1	0	0	1	2012-03-28	38.8816	43.8816	5
17	2012-04-25	1	58	1	1	1	1	0	0	1	2012-03-28	38.8816	39.8026	0.921051
17	2012-05-23	1	70	1	1	1	1	0	0	1	2012-03-28	38.8816	40.7237	1.8421
17	2011-12-15	0	28	1	1	1	1	0	0	0	2012-03-28	38.8816	35.4605	-3.42105
17	2011-10-13	1	42	1	1	1	1	0	0	0	2012-03-28	38.8816	33.3882	-5.49342
17	2012-08-27	0	75	1	1	1	1	1	0	1	2012-03-28	38.8816	43.8816	5
17	2012-06-18	1	70	1	0	0	0	0	0	1	2012-03-28	38.8816	41.5789	2.69737
17	2012-06-18	0	54	1	0	0	0	0	0	1	2012-03-28	38.8816	41.5789	2.69737
17	2012-05-24	1	42	1	1	1	1	0	0	1	2012-03-28	38.8816	40.7566	1.875
17	2012-01-16	0	21	1	1	1	1	0	0	0	2012-03-28	38.8816	36.5132	-2.36842
17	2012-08-28	1	65	1	1	1	1	0	0	1	2012-03-28	38.8816	43.9145	5.03289
17	2012-04-26	0	50	1	1	1	1	0	0	1	2012-03-28	38.8816	39.8355	0.953945
17	2012-04-26	0	30	1	1	1	1	0	0	1	2012-03-28	38.8816	39.8355	0.953945
17	2011-12-15	0	55	1	1	1	1	0	0	0	2012-03-28	38.8816	35.4605	-3.42105
17	2012-02-22	0	63	1	1	1	1	0	0	0	2012-03-28	38.8816	37.7303	-1.15132
17	2012-02-21	0	40	1	1	1	1	0	0	0	2012-03-28	38.8816	37.6974	-1.18421
17	2012-01-11	0	50	1	1	1	1	0	0	0	2012-03-28	38.8816	36.3487	-2.5329
17	2012-04-30	1	17	1	1	1	1	0	0	1	2012-03-28	38.8816	39.9671	1.08553
17	2011-10-17	0	32	1	0	0	0	0	0	0	2012-03-28	38.8816	33.5197	-5.36184
17	2011-10-16	0	54	1	1	1	1	0	0	0	2012-03-28	38.8816	33.4868	-5.39474
17	2012-07-20	1	70	1	1	1	1	0	0	1	2012-03-28	38.8816	42.6316	3.75
17	2012-05-25	0	59	1	1	1	1	0	0	1	2012-03-28	38.8816	40.7895	1.90789
17	2012-07-20	0	100	1	1	1	1	0	0	1	2012-03-28	38.8816	42.6316	3.75
17	2012-08-29	1	38	1	0	0	0	0	0	1	2012-03-28	38.8816	43.9474	5.06579
17	2011-12-19	0	40	1	1	1	1	0	0	0	2012-03-28	38.8816	35.5921	-3.28947
17	2011-12-19	0	48	1	1	1	1	0	0	0	2012-03-28	38.8816	35.5921	-3.28947
17	2011-11-16	1	25	1	1	1	1	0	0	0	2012-03-28	38.8816	34.5066	-4.375
17	2011-12-19	0	45	1	1	1	1	0	0	0	2012-03-28	38.8816	35.5921	-3.28947
17	2011-10-17	1	40	1	1	1	1	0	0	0	2012-03-28	38.8816	33.5197	-5.36184
17	2011-10-17	1	33	1	0	1	0	0	0	0	2012-03-28	38.8816	33.5197	-5.36184
17	2012-01-18	1	29	1	1	1	1	0	0	0	2012-03-28	38.8816	36.5789	-2.30263
17	2011-10-17	0	52	1	1	1	1	0	0	0	2012-03-28	38.8816	33.5197	-5.36184
17	2012-07-23	0	60	1	1	1	1	1	1	1	2012-03-28	38.8816	42.7303	3.84868
17	2012-08-31	1	75	1	1	1	1	0	0	1	2012-03-28	38.8816	44.0132	5.13158
17	2012-07-23	1	37	1	1	1	1	0	0	1	2012-03-28	38.8816	42.7303	3.84868
17	2012-08-31	0	36	1	1	1	1	0	0	1	2012-03-28	38.8816	44.0132	5.13158
17	2012-08-31	0	75	1	1	1	1	0	0	1	2012-03-28	38.8816	44.0132	5.13158
17	2012-07-23	1	50	1	1	1	1	0	0	1	2012-03-28	38.8816	42.7303	3.84868
17	2012-06-20	0	80	1	0	0	0	0	0	1	2012-03-28	38.8816	41.6447	2.76316
17	2011-11-21	1	30	1	0	1	0	0	0	0	2012-03-28	38.8816	34.6711	-4.21053
17	2012-06-20	1	60	1	0	0	0	0	0	1	2012-03-28	38.8816	41.6447	2.76316
17	2012-01-20	1	25	1	1	1	1	1	1	0	2012-03-28	38.8816	36.6447	-2.23684
17	2012-01-19	0	70	1	1	1	1	0	0	0	2012-03-28	38.8816	36.6118	-2.26974
17	2012-01-19	1	61	1	1	1	1	0	0	0	2012-03-28	38.8816	36.6118	-2.26974
17	2012-01-19	1	30	1	1	1	1	0	0	0	2012-03-28	38.8816	36.6118	-2.26974
17	2012-07-24	0	18	1	1	1	1	0	0	1	2012-03-28	38.8816	42.7632	3.88158
17	2012-02-16	0	17	1	1	1	1	0	0	0	2012-03-28	38.8816	37.5329	-1.34869
17	2012-02-16	0	32	1	1	1	1	0	0	0	2012-03-28	38.8816	37.5329	-1.34869
17	2012-02-24	0	73	1	1	1	1	0	0	0	2012-03-28	38.8816	37.7961	-1.08553
17	2012-06-13	1	48	1	1	1	1	0	0	1	2012-03-28	38.8816	41.4145	2.53289
17	2012-06-08	0	65	1	1	1	1	0	0	1	2012-03-28	38.8816	41.25	2.36842
17	2012-06-08	0	70	1	1	1	1	0	0	1	2012-03-28	38.8816	41.25	2.36842
17	2012-05-29	0	60	1	1	1	1	0	0	1	2012-03-28	38.8816	40.9211	2.03947
17	2012-06-20	1	60	1	0	1	0	0	0	1	2012-03-28	38.8816	41.6447	2.76316
17	2012-05-29	1	60	1	1	1	1	0	0	1	2012-03-28	38.8816	40.9211	2.03947
17	2012-06-11	1	53	1	1	1	1	0	0	1	2012-03-28	38.8816	41.3487	2.4671
17	2012-05-28	1	45	1	1	1	1	0	0	1	2012-03-28	38.8816	40.8882	2.00658
17	2012-05-29	1	60	1	1	1	1	0	0	1	2012-03-28	38.8816	40.9211	2.03947
17	2012-06-13	0	59	1	1	1	1	0	0	1	2012-03-28	38.8816	41.4145	2.53289
17	2012-06-07	1	80	1	1	1	1	0	0	1	2012-03-28	38.8816	41.2171	2.33553
17	2012-06-08	1	73	1	0	0	0	0	0	1	2012-03-28	38.8816	41.25	2.36842
17	2012-06-06	1	28	1	0	0	0	0	0	1	2012-03-28	38.8816	41.1842	2.30263
17	2012-06-05	1	32	1	1	1	1	0	0	1	2012-03-28	38.8816	41.1513	2.26974
17	2012-06-04	0	80	1	1	1	1	0	0	1	2012-03-28	38.8816	41.1184	2.23684
17	2011-12-21	0	43	1	1	1	1	0	0	0	2012-03-28	38.8816	35.6579	-3.22369
17	2012-07-25	1	30	1	0	0	0	0	0	1	2012-03-28	38.8816	42.7961	3.91447
17	2012-06-21	0	28	1	0	0	0	0	0	1	2012-03-28	38.8816	41.6776	2.79605
17	2011-12-22	1	33	1	1	1	1	0	0	0	2012-03-28	38.8816	35.6908	-3.19079
17	2011-12-22	0	25	1	1	1	1	0	0	0	2012-03-28	38.8816	35.6908	-3.19079
17	2011-12-27	0	44	1	0	0	0	0	0	0	2012-03-28	38.8816	35.8553	-3.02632
17	2011-10-20	1	31	1	0	0	0	0	0	0	2012-03-28	38.8816	33.6184	-5.26316
17	2012-07-25	0	36	1	1	1	1	0	0	1	2012-03-28	38.8816	42.7961	3.91447
17	2012-05-30	1	53	1	1	1	1	0	0	1	2012-03-28	38.8816	40.9539	2.07237
17	2012-05-30	0	63	1	1	1	1	0	0	1	2012-03-28	38.8816	40.9539	2.07237
17	2011-10-20	1	57	1	1	1	1	0	0	0	2012-03-28	38.8816	33.6184	-5.26316
17	2011-10-20	0	35	1	1	1	1	0	0	0	2012-03-28	38.8816	33.6184	-5.26316
17	2011-09-28	0	40	1	1	1	1	0	0	0	2012-03-28	38.8816	32.8947	-5.98684
17	2012-07-27	0	60	1	1	1	1	0	0	1	2012-03-28	38.8816	42.8618	3.98026
17	2012-07-27	0	69	1	1	1	1	0	0	1	2012-03-28	38.8816	42.8618	3.98026
17	2011-09-28	0	40	1	1	1	1	0	0	0	2012-03-28	38.8816	32.8947	-5.98684
17	2012-01-23	0	40	1	1	1	1	0	0	0	2012-03-28	38.8816	36.7434	-2.13816
17	2011-11-24	0	52	1	1	1	1	0	0	0	2012-03-28	38.8816	34.7697	-4.11184
17	2011-09-29	1	65	1	1	1	1	0	0	0	2012-03-28	38.8816	32.9276	-5.95395
17	2011-12-27	1	18	1	1	1	1	0	0	0	2012-03-28	38.8816	35.8553	-3.02632
17	2011-09-29	0	40	1	1	1	1	0	0	0	2012-03-28	38.8816	32.9276	-5.95395
17	2012-05-29	1	56	1	1	1	1	1	1	1	2012-03-28	38.8816	40.9211	2.03947
17	2012-05-31	1	45	1	1	1	1	0	0	1	2012-03-28	38.8816	40.9868	2.10526
17	2012-05-31	0	25	1	1	1	1	1	0	1	2012-03-28	38.8816	40.9868	2.10526
17	2012-05-18	0	26	1	1	1	1	1	1	1	2012-03-28	38.8816	40.5592	1.67763
17	2012-05-11	0	39	1	1	1	1	0	0	1	2012-03-28	38.8816	40.3289	1.44737
17	2012-07-30	0	40	1	1	1	1	0	0	1	2012-03-28	38.8816	42.9605	4.07895
17	2011-12-29	0	35	1	1	1	1	1	1	0	2012-03-28	38.8816	35.9211	-2.96053
17	2011-12-29	0	61	1	1	1	1	0	0	0	2012-03-28	38.8816	35.9211	-2.96053
17	2011-12-29	1	55	1	1	1	1	0	0	0	2012-03-28	38.8816	35.9211	-2.96053
17	2012-07-31	1	38	1	1	1	1	0	0	1	2012-03-28	38.8816	42.9934	4.11184
17	2012-07-31	0	33	1	1	1	1	1	1	1	2012-03-28	38.8816	42.9934	4.11184
17	2012-07-31	1	21	1	1	1	1	1	1	1	2012-03-28	38.8816	42.9934	4.11184
17	2012-07-30	0	45	1	1	1	1	0	0	1	2012-03-28	38.8816	42.9605	4.07895
17	2011-12-15	0	50	1	0	1	0	0	0	0	2012-03-28	38.8816	35.4605	-3.42105
17	2012-01-27	0	63	1	1	1	1	0	0	0	2012-03-28	38.8816	36.875	-2.00658
17	2012-01-27	1	70	1	0	1	0	0	0	0	2012-03-28	38.8816	36.875	-2.00658
17	2012-06-27	0	80	1	1	1	1	0	0	1	2012-03-28	38.8816	41.875	2.99342
17	2012-06-26	1	45	1	1	1	1	0	0	1	2012-03-28	38.8816	41.8421	2.96053
17	2012-06-27	1	28	1	1	1	1	0	0	1	2012-03-28	38.8816	41.875	2.99342
17	2012-06-27	0	41	1	0	0	0	0	0	1	2012-03-28	38.8816	41.875	2.99342
17	2011-10-24	0	33	1	1	1	1	1	1	0	2012-03-28	38.8816	33.75	-5.13158
17	2011-10-25	0	75	1	1	1	1	0	0	0	2012-03-28	38.8816	33.7829	-5.09869
17	2011-10-24	1	39	1	1	1	1	0	0	0	2012-03-28	38.8816	33.75	-5.13158
17	2012-01-30	0	45	1	1	1	1	0	0	0	2012-03-28	38.8816	36.9737	-1.9079
17	2012-01-31	0	31	1	1	1	1	0	0	0	2012-03-28	38.8816	37.0066	-1.875
17	2012-06-29	1	58	1	0	0	0	0	0	1	2012-03-28	38.8816	41.9408	3.05921
17	2012-06-29	1	58	1	0	0	0	0	0	1	2012-03-28	38.8816	41.9408	3.05921
17	2012-06-23	1	70	1	1	1	1	0	0	1	2012-03-28	38.8816	41.7434	2.86184
17	2011-10-26	0	41	1	1	1	1	0	0	0	2012-03-28	38.8816	33.8158	-5.06579
17	2011-10-28	1	60	1	1	1	1	1	1	0	2012-03-28	38.8816	33.8816	-5
17	2011-10-31	0	49	1	1	1	1	0	0	0	2012-03-28	38.8816	33.9803	-4.90132
17	2011-10-24	0	72	1	0	1	0	0	0	0	2012-03-28	38.8816	33.75	-5.13158
17	2011-10-21	0	30	1	0	1	0	0	0	0	2012-03-28	38.8816	33.6513	-5.23026
17	2011-10-25	0	40	1	0	1	0	0	0	0	2012-03-28	38.8816	33.7829	-5.09869
17	2011-10-20	1	26	1	0	1	0	0	0	0	2012-03-28	38.8816	33.6184	-5.26316
19	2012-09-01	1	70	1	0	0	0	0	0	0	2012-09-09	44.3092	44.0461	-0.263161
19	2012-08-01	0	29	1	0	0	0	0	0	0	2012-09-09	44.3092	43.0263	-1.28289
19	2012-12-01	1	18	1	0	0	0	0	0	1	2012-09-09	44.3092	47.0395	2.73026
19	2012-06-01	0	36	1	1	1	1	0	0	0	2012-09-09	44.3092	41.0197	-3.28947
19	2012-12-01	0	46	1	0	0	0	0	0	1	2012-09-09	44.3092	47.0395	2.73026
19	2012-08-01	0	35	1	0	0	0	0	0	0	2012-09-09	44.3092	43.0263	-1.28289
19	2012-06-01	1	42	1	1	1	1	0	0	0	2012-09-09	44.3092	41.0197	-3.28947
19	2013-03-01	0	56	1	1	1	1	0	0	1	2012-09-09	44.3092	50	5.69079
19	2013-03-01	0	56	1	1	1	1	0	0	1	2012-09-09	44.3092	50	5.69079
19	2012-05-01	0	56	1	0	1	0	0	0	0	2012-09-09	44.3092	40	-4.30921
19	2012-08-01	1	21	1	0	0	0	0	0	0	2012-09-09	44.3092	43.0263	-1.28289
19	2012-08-01	0	82	1	0	0	0	0	0	0	2012-09-09	44.3092	43.0263	-1.28289
19	2012-07-02	0	15	1	0	1	0	0	0	0	2012-09-09	44.3092	42.0395	-2.26974
19	2012-04-02	1	67	1	0	0	0	0	0	0	2012-09-09	44.3092	39.0461	-5.26316
19	2012-11-02	1	50	1	0	0	0	0	0	1	2012-09-09	44.3092	46.0855	1.77631
19	2013-02-01	0	32	1	0	0	0	0	0	1	2012-09-09	44.3092	49.0789	4.76974
19	2012-08-01	0	18	1	0	1	0	0	0	0	2012-09-09	44.3092	43.0263	-1.28289
19	2012-09-03	1	46	1	1	1	1	0	0	0	2012-09-09	44.3092	44.1118	-0.197369
19	2012-04-02	0	43	1	1	1	1	1	1	0	2012-09-09	44.3092	39.0461	-5.26316
19	2012-07-02	1	31	1	0	1	0	0	0	0	2012-09-09	44.3092	42.0395	-2.26974
19	2012-05-02	0	50	1	1	1	1	0	0	0	2012-09-09	44.3092	40.0329	-4.27632
19	2013-02-01	0	54	1	1	1	1	0	0	1	2012-09-09	44.3092	49.0789	4.76974
19	2012-05-02	1	60	1	1	1	1	0	0	0	2012-09-09	44.3092	40.0329	-4.27632
19	2012-08-01	1	50	1	1	1	1	0	0	0	2012-09-09	44.3092	43.0263	-1.28289
19	2013-01-01	1	42	1	1	1	1	0	0	1	2012-09-09	44.3092	48.0592	3.75
19	2012-08-01	1	24	1	0	0	0	0	0	0	2012-09-09	44.3092	43.0263	-1.28289
19	2013-03-02	1	20	1	0	0	0	0	0	1	2012-09-09	44.3092	50.0329	5.72368
19	2012-06-02	0	32	1	1	1	1	1	1	0	2012-09-09	44.3092	41.0526	-3.25658
19	2012-08-02	0	20	1	0	0	0	0	0	0	2012-09-09	44.3092	43.0592	-1.25
19	2012-08-02	1	24	1	0	0	0	0	0	0	2012-09-09	44.3092	43.0592	-1.25
19	2012-11-02	1	26	1	1	1	1	0	0	1	2012-09-09	44.3092	46.0855	1.77631
19	2013-02-02	0	31	1	1	1	1	0	0	1	2012-09-09	44.3092	49.1118	4.80263
19	2012-09-04	1	38	1	1	1	1	0	0	0	2012-09-09	44.3092	44.1447	-0.164474
19	2012-09-04	0	30	1	0	1	0	0	0	0	2012-09-09	44.3092	44.1447	-0.164474
19	2012-07-03	1	45	1	1	1	1	0	0	0	2012-09-09	44.3092	42.0724	-2.23684
19	2012-08-03	1	21	1	0	0	0	0	0	0	2012-09-09	44.3092	43.0921	-1.21711
19	2012-07-03	0	70	1	1	1	1	0	0	0	2012-09-09	44.3092	42.0724	-2.23684
19	2012-08-03	1	68	1	0	1	0	0	0	0	2012-09-09	44.3092	43.0921	-1.21711
19	2012-09-05	0	50	1	0	0	0	0	0	0	2012-09-09	44.3092	44.1776	-0.13158
19	2012-12-04	0	40	1	1	1	1	0	0	1	2012-09-09	44.3092	47.1382	2.82895
19	2013-01-03	1	68	1	1	1	1	0	0	1	2012-09-09	44.3092	48.125	3.81579
19	2012-06-04	1	50	1	1	1	1	0	0	0	2012-09-09	44.3092	41.1184	-3.19079
19	2012-09-05	0	81	1	0	0	0	0	0	0	2012-09-09	44.3092	44.1776	-0.13158
19	2012-10-03	0	62	1	1	1	1	0	0	1	2012-09-09	44.3092	45.0987	0.789471
19	2012-10-03	1	52	1	1	1	1	0	0	1	2012-09-09	44.3092	45.0987	0.789471
19	2012-10-03	0	30	1	1	1	1	0	0	1	2012-09-09	44.3092	45.0987	0.789471
19	2012-10-04	1	22	1	1	1	1	0	0	1	2012-09-09	44.3092	45.1316	0.822369
19	2013-02-04	0	65	1	1	1	1	1	1	1	2012-09-09	44.3092	49.1776	4.86842
19	2012-12-05	1	25	1	1	1	1	0	0	1	2012-09-09	44.3092	47.1711	2.86184
19	2012-11-06	1	32	1	0	0	0	0	0	1	2012-09-09	44.3092	46.2171	1.90789
19	2013-03-05	0	56	1	1	1	1	0	0	1	2012-09-09	44.3092	50.1316	5.82237
19	2013-02-04	0	50	1	1	1	1	0	0	1	2012-09-09	44.3092	49.1776	4.86842
19	2013-01-04	0	62	1	0	0	0	0	0	1	2012-09-09	44.3092	48.1579	3.84868
19	2012-05-07	1	30	1	0	0	0	0	0	0	2012-09-09	44.3092	40.1974	-4.11184
19	2012-10-04	0	56	1	1	1	1	0	0	1	2012-09-09	44.3092	45.1316	0.822369
19	2012-09-07	0	48	1	0	0	0	0	0	0	2012-09-09	44.3092	44.2434	-0.0657921
19	2013-03-05	0	70	1	1	1	1	0	0	1	2012-09-09	44.3092	50.1316	5.82237
19	2012-07-04	0	19	1	0	0	0	0	0	0	2012-09-09	44.3092	42.1053	-2.20395
19	2012-06-06	0	27	1	0	0	0	0	0	0	2012-09-09	44.3092	41.1842	-3.125
19	2012-12-06	1	45	1	1	1	1	0	0	1	2012-09-09	44.3092	47.2039	2.89474
19	2012-11-07	0	38	1	1	1	1	0	0	1	2012-09-09	44.3092	46.25	1.94079
19	2012-11-07	0	53	1	1	1	1	1	1	1	2012-09-09	44.3092	46.25	1.94079
19	2012-12-06	0	32	1	1	1	1	0	0	1	2012-09-09	44.3092	47.2039	2.89474
19	2012-09-07	0	42	1	0	0	0	0	0	0	2012-09-09	44.3092	44.2434	-0.0657921
19	2012-06-06	1	60	1	0	0	0	0	0	0	2012-09-09	44.3092	41.1842	-3.125
19	2013-01-04	1	18	1	0	0	0	0	0	1	2012-09-09	44.3092	48.1579	3.84868
19	2013-03-05	1	68	1	1	1	1	0	0	1	2012-09-09	44.3092	50.1316	5.82237
19	2012-06-06	0	62	1	0	0	0	0	0	0	2012-09-09	44.3092	41.1842	-3.125
19	2012-06-06	1	62	1	1	1	1	0	0	0	2012-09-09	44.3092	41.1842	-3.125
19	2012-08-07	0	17	1	0	0	0	0	0	0	2012-09-09	44.3092	43.2237	-1.08553
19	2013-02-05	0	17	1	1	1	1	0	0	1	2012-09-09	44.3092	49.2105	4.90131
19	2013-01-05	0	39	1	1	1	1	0	0	1	2012-09-09	44.3092	48.1908	3.88158
19	2013-02-06	0	55	1	1	1	1	0	0	1	2012-09-09	44.3092	49.2434	4.93421
19	2012-11-08	1	70	1	1	1	1	0	0	1	2012-09-09	44.3092	46.2829	1.97368
19	2012-06-07	1	30	1	1	1	1	0	0	0	2012-09-09	44.3092	41.2171	-3.09211
19	2012-07-05	1	42	1	1	1	1	0	0	0	2012-09-09	44.3092	42.1382	-2.17105
19	2012-07-06	0	30	1	1	1	1	0	0	0	2012-09-09	44.3092	42.1711	-2.13816
19	2012-03-09	0	50	1	0	1	0	0	0	0	2012-09-09	44.3092	38.2566	-6.05263
19	2012-08-07	1	60	1	0	0	0	0	0	0	2012-09-09	44.3092	43.2237	-1.08553
19	2013-02-06	0	43	1	0	0	0	0	0	1	2012-09-09	44.3092	49.2434	4.93421
19	2013-02-06	1	49	1	1	1	1	0	0	1	2012-09-09	44.3092	49.2434	4.93421
19	2012-07-06	0	68	1	1	1	1	1	1	0	2012-09-09	44.3092	42.1711	-2.13816
19	2012-08-08	1	80	1	1	1	1	0	0	0	2012-09-09	44.3092	43.2566	-1.05263
19	2012-04-13	1	70	1	0	1	0	0	0	0	2012-09-09	44.3092	39.4079	-4.90132
19	2012-06-08	1	73	1	1	1	1	0	0	0	2012-09-09	44.3092	41.25	-3.05921
19	2013-02-06	1	60	1	1	1	1	0	0	1	2012-09-09	44.3092	49.2434	4.93421
19	2012-08-08	1	42	1	0	0	0	0	0	0	2012-09-09	44.3092	43.2566	-1.05263
19	2012-06-08	1	63	1	1	1	1	0	0	0	2012-09-09	44.3092	41.25	-3.05921
19	2012-04-13	0	42	1	1	1	1	0	0	0	2012-09-09	44.3092	39.4079	-4.90132
19	2013-02-07	0	25	1	1	1	1	0	0	1	2012-09-09	44.3092	49.2763	4.96711
19	2013-01-07	0	32	1	1	1	1	1	1	1	2012-09-09	44.3092	48.2566	3.94737
19	2013-01-07	0	68	1	1	1	1	0	0	1	2012-09-09	44.3092	48.2566	3.94737
19	2013-02-07	0	63	1	0	0	0	0	0	1	2012-09-09	44.3092	49.2763	4.96711
19	2013-01-07	1	17	1	0	0	0	0	0	1	2012-09-09	44.3092	48.2566	3.94737
19	2012-08-08	0	48	1	0	0	0	0	0	0	2012-09-09	44.3092	43.2566	-1.05263
19	2012-08-08	1	17	1	0	0	0	0	0	0	2012-09-09	44.3092	43.2566	-1.05263
19	2012-11-12	0	15	1	0	0	0	0	0	1	2012-09-09	44.3092	46.4145	2.10526
19	2012-07-09	0	46	1	1	1	1	1	1	0	2012-09-09	44.3092	42.2697	-2.03947
19	2012-07-09	1	29	1	0	1	0	0	0	0	2012-09-09	44.3092	42.2697	-2.03947
19	2012-07-09	0	42	1	0	0	0	0	0	0	2012-09-09	44.3092	42.2697	-2.03947
19	2012-07-09	1	59	1	0	0	0	0	0	0	2012-09-09	44.3092	42.2697	-2.03947
19	2013-02-08	0	36	1	1	1	1	1	1	1	2012-09-09	44.3092	49.3092	5
19	2012-07-09	1	37	1	1	1	1	0	0	0	2012-09-09	44.3092	42.2697	-2.03947
19	2012-07-09	1	50	1	1	1	1	0	0	0	2012-09-09	44.3092	42.2697	-2.03947
19	2012-10-10	0	40	1	1	1	1	0	0	1	2012-09-09	44.3092	45.3289	1.01974
19	2013-03-08	0	40	1	1	1	1	0	0	1	2012-09-09	44.3092	50.2303	5.92105
19	2012-07-09	1	18	1	0	0	0	0	0	0	2012-09-09	44.3092	42.2697	-2.03947
19	2012-10-10	0	70	1	1	1	1	0	0	1	2012-09-09	44.3092	45.3289	1.01974
19	2012-04-16	1	60	1	0	1	0	0	0	0	2012-09-09	44.3092	39.5066	-4.80263
19	2012-10-11	0	45	1	1	1	1	0	0	1	2012-09-09	44.3092	45.3618	1.05263
19	2013-01-08	0	32	1	1	1	1	0	0	1	2012-09-09	44.3092	48.2895	3.98026
19	2012-06-11	1	26	1	1	1	1	0	0	0	2012-09-09	44.3092	41.3487	-2.96053
19	2012-08-10	0	67	1	0	0	0	0	0	0	2012-09-09	44.3092	43.3224	-0.986843
19	2012-12-11	1	17	1	1	1	1	0	0	1	2012-09-09	44.3092	47.3684	3.05921
19	2013-01-08	0	83	1	0	0	0	0	0	1	2012-09-09	44.3092	48.2895	3.98026
19	2013-02-09	0	53	1	1	1	1	1	1	1	2012-09-09	44.3092	49.3421	5.03289
19	2012-11-13	0	28	1	1	1	1	0	0	1	2012-09-09	44.3092	46.4474	2.13816
19	2012-04-17	1	21	1	0	1	0	0	0	0	2012-09-09	44.3092	39.5395	-4.76974
19	2013-02-09	0	28	1	0	0	0	0	0	1	2012-09-09	44.3092	49.3421	5.03289
19	2012-10-11	1	62	1	1	1	1	0	0	1	2012-09-09	44.3092	45.3618	1.05263
19	2012-06-11	0	45	1	1	1	1	0	0	0	2012-09-09	44.3092	41.3487	-2.96053
19	2012-03-14	0	50	1	1	1	1	0	0	0	2012-09-09	44.3092	38.4211	-5.88816
19	2012-12-11	1	30	1	1	1	1	0	0	1	2012-09-09	44.3092	47.3684	3.05921
19	2012-08-10	0	43	1	0	0	0	0	0	0	2012-09-09	44.3092	43.3224	-0.986843
19	2012-12-12	1	54	1	0	0	0	0	0	1	2012-09-09	44.3092	47.4013	3.09211
19	2012-06-12	0	28	1	0	0	0	0	0	0	2012-09-09	44.3092	41.3816	-2.92763
19	2012-07-10	1	65	1	1	1	1	0	0	0	2012-09-09	44.3092	42.3026	-2.00658
19	2012-07-10	0	65	1	1	1	1	1	1	0	2012-09-09	44.3092	42.3026	-2.00658
19	2012-07-10	1	24	1	0	1	0	0	0	0	2012-09-09	44.3092	42.3026	-2.00658
19	2013-02-11	0	28	1	1	1	1	0	0	1	2012-09-09	44.3092	49.4079	5.09868
19	2012-12-12	1	54	1	1	1	1	0	0	1	2012-09-09	44.3092	47.4013	3.09211
19	2012-11-14	0	48	1	0	0	0	0	0	1	2012-09-09	44.3092	46.4803	2.17105
19	2012-12-12	0	46	1	1	1	1	0	0	1	2012-09-09	44.3092	47.4013	3.09211
19	2012-11-14	1	55	1	1	1	1	0	0	1	2012-09-09	44.3092	46.4803	2.17105
19	2012-08-11	1	50	1	0	0	0	0	0	0	2012-09-09	44.3092	43.3553	-0.953949
19	2012-11-14	0	27	1	0	0	0	0	0	1	2012-09-09	44.3092	46.4803	2.17105
19	2012-05-16	1	62	1	0	0	0	0	0	0	2012-09-09	44.3092	40.4934	-3.81579
19	2012-07-11	0	40	1	0	0	0	0	0	0	2012-09-09	44.3092	42.3355	-1.97369
19	2013-01-09	1	43	1	0	0	0	0	0	1	2012-09-09	44.3092	48.3224	4.01316
19	2012-06-13	0	45	1	1	1	1	1	1	0	2012-09-09	44.3092	41.4145	-2.89474
19	2012-11-15	1	22	1	0	0	0	0	0	1	2012-09-09	44.3092	46.5132	2.20395
19	2012-04-20	1	24	1	0	1	0	0	0	0	2012-09-09	44.3092	39.6382	-4.67105
19	2013-01-09	1	26	1	0	0	0	0	0	1	2012-09-09	44.3092	48.3224	4.01316
19	2012-08-13	0	47	1	0	1	0	0	0	0	2012-09-09	44.3092	43.4211	-0.888161
19	2013-02-11	0	52	1	1	1	1	0	0	1	2012-09-09	44.3092	49.4079	5.09868
19	2012-04-20	1	34	1	0	1	0	0	0	0	2012-09-09	44.3092	39.6382	-4.67105
19	2013-03-12	0	40	1	1	1	1	1	1	1	2012-09-09	44.3092	50.3618	6.05263
19	2012-03-16	0	50	1	1	1	1	0	0	0	2012-09-09	44.3092	38.4868	-5.82237
19	2012-05-17	1	56	1	0	0	0	0	0	0	2012-09-09	44.3092	40.5263	-3.78289
19	2012-11-15	1	32	1	1	1	1	0	0	1	2012-09-09	44.3092	46.5132	2.20395
19	2012-12-13	1	70	1	0	0	0	0	0	1	2012-09-09	44.3092	47.4342	3.125
19	2012-12-13	0	38	1	1	1	1	0	0	1	2012-09-09	44.3092	47.4342	3.125
19	2013-03-13	1	30	1	0	0	0	0	0	1	2012-09-09	44.3092	50.3947	6.08553
19	2013-03-13	1	35	1	1	1	1	0	0	1	2012-09-09	44.3092	50.3947	6.08553
19	2012-11-16	1	37	1	0	0	0	0	0	1	2012-09-09	44.3092	46.5461	2.23684
19	2013-01-10	0	82	1	1	1	1	0	0	1	2012-09-09	44.3092	48.3553	4.04605
19	2013-02-12	0	38	1	1	1	1	0	0	1	2012-09-09	44.3092	49.4408	5.13158
19	2013-03-13	1	60	1	1	1	1	0	0	1	2012-09-09	44.3092	50.3947	6.08553
19	2012-12-13	1	46	1	1	1	1	0	0	1	2012-09-09	44.3092	47.4342	3.125
19	2012-04-23	1	54	1	1	1	1	0	0	0	2012-09-09	44.3092	39.7368	-4.57237
19	2012-07-12	1	18	1	0	0	0	0	0	0	2012-09-09	44.3092	42.3684	-1.94079
19	2012-12-13	0	45	1	0	0	0	0	0	1	2012-09-09	44.3092	47.4342	3.125
19	2012-11-16	0	38	1	1	1	1	0	0	1	2012-09-09	44.3092	46.5461	2.23684
19	2012-09-17	0	89	1	1	1	1	0	0	1	2012-09-09	44.3092	44.5724	0.263157
19	2012-09-17	0	59	1	1	1	1	0	0	1	2012-09-09	44.3092	44.5724	0.263157
19	2012-07-13	1	20	1	0	1	0	0	0	0	2012-09-09	44.3092	42.4013	-1.90789
19	2012-03-19	1	52	1	1	1	1	0	0	0	2012-09-09	44.3092	38.5855	-5.72369
19	2012-10-15	0	21	1	1	1	1	0	0	1	2012-09-09	44.3092	45.4934	1.18421
19	2012-10-15	1	38	1	1	1	1	0	0	1	2012-09-09	44.3092	45.4934	1.18421
19	2012-09-17	1	70	1	0	0	0	0	0	1	2012-09-09	44.3092	44.5724	0.263157
19	2012-03-19	1	27	1	0	0	0	0	0	0	2012-09-09	44.3092	38.5855	-5.72369
19	2013-03-14	1	54	1	1	1	1	1	1	1	2012-09-09	44.3092	50.4276	6.11842
19	2012-06-15	0	33	1	1	1	1	0	0	0	2012-09-09	44.3092	41.4803	-2.82895
19	2012-10-16	0	34	1	1	1	1	0	0	1	2012-09-09	44.3092	45.5263	1.21711
19	2012-11-19	0	60	1	1	1	1	0	0	1	2012-09-09	44.3092	46.6447	2.33553
19	2012-10-16	1	28	1	1	1	1	0	0	1	2012-09-09	44.3092	45.5263	1.21711
19	2013-02-13	0	32	1	1	1	1	0	0	1	2012-09-09	44.3092	49.4737	5.16447
19	2012-08-15	0	67	1	0	1	0	0	0	0	2012-09-09	44.3092	43.4868	-0.822369
19	2012-03-20	0	18	1	0	1	0	0	0	0	2012-09-09	44.3092	38.6184	-5.69079
19	2012-08-15	1	27	1	1	1	1	0	0	0	2012-09-09	44.3092	43.4868	-0.822369
19	2013-02-13	1	24	1	1	1	1	0	0	1	2012-09-09	44.3092	49.4737	5.16447
19	2012-06-16	1	25	1	0	0	0	0	0	0	2012-09-09	44.3092	41.5132	-2.79605
19	2012-06-16	1	33	1	0	1	0	0	0	0	2012-09-09	44.3092	41.5132	-2.79605
19	2013-02-14	1	65	1	1	1	1	0	0	1	2012-09-09	44.3092	49.5066	5.19737
19	2012-07-16	0	32	1	0	0	0	0	0	0	2012-09-09	44.3092	42.5	-1.80921
19	2012-05-22	1	47	1	0	1	0	0	0	0	2012-09-09	44.3092	40.6908	-3.61842
19	2012-11-19	0	77	1	1	1	1	1	1	1	2012-09-09	44.3092	46.6447	2.33553
19	2012-08-16	1	48	1	0	1	0	0	0	0	2012-09-09	44.3092	43.5197	-0.789474
19	2012-09-19	1	70	1	1	1	1	0	0	1	2012-09-09	44.3092	44.6382	0.328945
19	2012-06-18	1	43	1	0	0	0	0	0	0	2012-09-09	44.3092	41.5789	-2.73026
19	2012-09-19	1	30	1	0	0	0	0	0	1	2012-09-09	44.3092	44.6382	0.328945
19	2012-11-20	0	37	1	0	0	0	0	0	1	2012-09-09	44.3092	46.6776	2.36842
19	2012-06-18	1	32	1	0	0	0	0	0	0	2012-09-09	44.3092	41.5789	-2.73026
19	2013-02-15	0	41	1	0	0	0	0	0	1	2012-09-09	44.3092	49.5395	5.23026
19	2012-07-16	0	74	1	1	1	1	0	0	0	2012-09-09	44.3092	42.5	-1.80921
19	2012-07-17	1	53	1	0	0	0	0	0	0	2012-09-09	44.3092	42.5329	-1.77632
19	2012-07-17	1	68	1	1	1	1	0	0	0	2012-09-09	44.3092	42.5329	-1.77632
19	2012-07-17	0	38	1	1	1	1	0	0	0	2012-09-09	44.3092	42.5329	-1.77632
19	2012-07-17	0	38	1	1	1	1	0	0	0	2012-09-09	44.3092	42.5329	-1.77632
19	2012-03-22	0	40	1	1	1	1	1	1	0	2012-09-09	44.3092	38.6842	-5.625
19	2012-03-22	1	62	1	1	1	1	0	0	0	2012-09-09	44.3092	38.6842	-5.625
19	2012-05-24	0	32	1	1	1	1	0	0	0	2012-09-09	44.3092	40.7566	-3.55263
19	2013-01-14	0	19	1	0	0	0	0	0	1	2012-09-09	44.3092	48.4868	4.17763
19	2012-07-17	1	33	1	1	1	1	0	0	0	2012-09-09	44.3092	42.5329	-1.77632
19	2012-10-18	0	42	1	1	1	1	0	0	1	2012-09-09	44.3092	45.5921	1.28289
19	2012-10-18	1	30	1	1	1	1	0	0	1	2012-09-09	44.3092	45.5921	1.28289
19	2012-10-18	1	23	1	1	1	1	0	0	1	2012-09-09	44.3092	45.5921	1.28289
19	2013-01-14	1	26	1	0	0	0	0	0	1	2012-09-09	44.3092	48.4868	4.17763
19	2012-10-18	1	40	1	1	1	1	0	0	1	2012-09-09	44.3092	45.5921	1.28289
19	2012-04-27	1	58	1	1	1	1	0	0	0	2012-09-09	44.3092	39.8684	-4.44079
19	2013-02-15	1	40	1	0	0	0	0	0	1	2012-09-09	44.3092	49.5395	5.23026
19	2012-08-17	0	53	1	1	1	1	0	0	0	2012-09-09	44.3092	43.5526	-0.75658
19	2012-08-17	1	27	1	0	0	0	0	0	0	2012-09-09	44.3092	43.5526	-0.75658
19	2012-05-24	0	45	1	1	1	1	1	1	0	2012-09-09	44.3092	40.7566	-3.55263
19	2013-01-14	1	40	1	0	0	0	0	0	1	2012-09-09	44.3092	48.4868	4.17763
19	2012-07-17	0	82	1	1	1	1	0	0	0	2012-09-09	44.3092	42.5329	-1.77632
19	2012-10-20	1	36	1	1	1	1	0	0	1	2012-09-09	44.3092	45.6579	1.34868
19	2012-03-23	1	32	1	0	1	0	0	0	0	2012-09-09	44.3092	38.7171	-5.59211
19	2012-03-23	1	40	1	1	1	1	0	0	0	2012-09-09	44.3092	38.7171	-5.59211
19	2012-06-19	1	47	1	1	1	1	0	0	0	2012-09-09	44.3092	41.6118	-2.69737
19	2013-01-14	1	35	1	0	0	0	0	0	1	2012-09-09	44.3092	48.4868	4.17763
19	2012-12-18	1	60	1	1	1	1	0	0	1	2012-09-09	44.3092	47.5987	3.28947
19	2012-12-18	0	23	1	1	1	1	0	0	1	2012-09-09	44.3092	47.5987	3.28947
19	2013-01-14	1	29	1	0	0	0	0	0	1	2012-09-09	44.3092	48.4868	4.17763
19	2012-09-21	1	23	1	0	0	0	0	0	1	2012-09-09	44.3092	44.7039	0.394737
19	2012-06-19	1	50	1	0	0	0	0	0	0	2012-09-09	44.3092	41.6118	-2.69737
19	2012-09-21	0	38	1	0	0	0	0	0	1	2012-09-09	44.3092	44.7039	0.394737
19	2012-11-21	1	50	1	1	1	1	0	0	1	2012-09-09	44.3092	46.7105	2.40131
19	2012-11-21	1	30	1	1	1	1	0	0	1	2012-09-09	44.3092	46.7105	2.40131
19	2012-10-22	0	21	1	0	0	0	0	0	1	2012-09-09	44.3092	45.7237	1.41447
19	2012-08-20	1	20	1	0	0	0	0	0	0	2012-09-09	44.3092	43.6513	-0.657894
19	2012-07-19	0	37	1	0	0	0	0	0	0	2012-09-09	44.3092	42.5987	-1.71053
19	2012-06-19	0	42	1	1	1	1	0	0	0	2012-09-09	44.3092	41.6118	-2.69737
19	2013-02-18	1	60	1	1	1	1	0	0	1	2012-09-09	44.3092	49.6382	5.32895
19	2012-11-22	1	43	1	0	0	0	0	0	1	2012-09-09	44.3092	46.7434	2.43421
19	2012-07-19	0	60	1	1	1	1	0	0	0	2012-09-09	44.3092	42.5987	-1.71053
19	2013-02-18	1	19	1	1	1	1	0	0	1	2012-09-09	44.3092	49.6382	5.32895
19	2012-12-20	0	49	1	1	1	1	0	0	1	2012-09-09	44.3092	47.6645	3.35526
19	2012-08-21	0	18	1	0	0	0	0	0	0	2012-09-09	44.3092	43.6842	-0.625
19	2012-06-20	0	32	1	0	0	0	0	0	0	2012-09-09	44.3092	41.6447	-2.66447
19	2012-03-27	0	30	1	0	1	0	0	0	0	2012-09-09	44.3092	38.8487	-5.46053
19	2012-05-28	0	36	1	1	1	1	0	0	0	2012-09-09	44.3092	40.8882	-3.42105
19	2012-10-23	1	70	1	1	1	1	1	1	1	2012-09-09	44.3092	45.7566	1.44737
19	2013-01-15	1	57	1	0	0	0	0	0	1	2012-09-09	44.3092	48.5197	4.21053
19	2012-07-20	0	73	1	0	0	0	0	0	0	2012-09-09	44.3092	42.6316	-1.67763
19	2012-05-28	0	16	1	0	0	0	0	0	0	2012-09-09	44.3092	40.8882	-3.42105
19	2012-11-23	0	77	1	1	1	1	0	0	1	2012-09-09	44.3092	46.7763	2.46711
19	2012-03-27	1	15	1	0	1	0	0	0	0	2012-09-09	44.3092	38.8487	-5.46053
19	2012-12-20	1	45	1	0	0	0	0	0	1	2012-09-09	44.3092	47.6645	3.35526
19	2012-06-20	0	30	1	0	1	0	0	0	0	2012-09-09	44.3092	41.6447	-2.66447
19	2012-05-28	1	31	1	1	1	1	0	0	0	2012-09-09	44.3092	40.8882	-3.42105
19	2012-10-24	1	26	1	0	0	0	0	0	1	2012-09-09	44.3092	45.7895	1.48026
19	2012-08-22	0	49	1	1	1	1	0	0	0	2012-09-09	44.3092	43.7171	-0.592106
19	2013-01-16	0	70	1	1	1	1	1	1	1	2012-09-09	44.3092	48.5526	4.24342
19	2013-02-19	1	28	1	0	0	0	0	0	1	2012-09-09	44.3092	49.6711	5.36184
19	2012-11-23	1	50	1	1	1	1	0	0	1	2012-09-09	44.3092	46.7763	2.46711
19	2012-08-22	1	60	1	1	1	1	0	0	0	2012-09-09	44.3092	43.7171	-0.592106
19	2012-07-20	1	36	1	1	1	1	1	1	0	2012-09-09	44.3092	42.6316	-1.67763
19	2013-01-16	1	60	1	0	0	0	0	0	1	2012-09-09	44.3092	48.5526	4.24342
19	2013-01-16	1	43	1	0	0	0	0	0	1	2012-09-09	44.3092	48.5526	4.24342
19	2012-07-21	0	72	1	0	0	0	0	0	0	2012-09-09	44.3092	42.6645	-1.64474
19	2012-11-23	1	35	1	1	1	1	0	0	1	2012-09-09	44.3092	46.7763	2.46711
19	2012-11-23	1	63	1	1	1	1	0	0	1	2012-09-09	44.3092	46.7763	2.46711
19	2012-09-24	1	21	1	0	0	0	0	0	1	2012-09-09	44.3092	44.8026	0.49342
19	2012-10-24	1	50	1	1	1	1	0	0	1	2012-09-09	44.3092	45.7895	1.48026
19	2012-10-24	1	25	1	1	1	1	0	0	1	2012-09-09	44.3092	45.7895	1.48026
19	2012-08-23	0	44	1	1	1	1	1	1	0	2012-09-09	44.3092	43.75	-0.559212
19	2012-07-22	1	38	1	0	0	0	0	0	0	2012-09-09	44.3092	42.6974	-1.61184
19	2012-09-24	0	52	1	1	1	1	1	0	1	2012-09-09	44.3092	44.8026	0.49342
19	2012-05-30	0	45	1	1	1	1	1	1	0	2012-09-09	44.3092	40.9539	-3.35526
19	2012-06-21	1	25	1	1	1	1	0	0	0	2012-09-09	44.3092	41.6776	-2.63158
19	2012-08-23	0	35	1	0	1	0	0	0	0	2012-09-09	44.3092	43.75	-0.559212
19	2012-08-23	1	83	1	0	1	0	0	0	0	2012-09-09	44.3092	43.75	-0.559212
19	2012-10-25	1	27	1	1	1	1	0	0	1	2012-09-09	44.3092	45.8224	1.51316
19	2012-05-30	1	30	1	0	1	0	0	0	0	2012-09-09	44.3092	40.9539	-3.35526
19	2012-06-21	0	30	1	1	1	1	1	1	0	2012-09-09	44.3092	41.6776	-2.63158
19	2012-05-30	1	39	1	1	1	1	0	0	0	2012-09-09	44.3092	40.9539	-3.35526
19	2013-02-20	0	53	1	1	1	1	1	1	1	2012-09-09	44.3092	49.7039	5.39474
19	2013-01-17	1	63	1	0	0	0	0	0	1	2012-09-09	44.3092	48.5855	4.27631
19	2012-09-25	1	26	1	0	0	0	0	0	1	2012-09-09	44.3092	44.8355	0.526314
19	2012-10-25	0	50	1	0	0	0	0	0	1	2012-09-09	44.3092	45.8224	1.51316
19	2012-07-23	0	44	1	1	1	1	0	0	0	2012-09-09	44.3092	42.7303	-1.57895
19	2013-02-20	0	84	1	1	1	1	0	0	1	2012-09-09	44.3092	49.7039	5.39474
19	2012-06-22	0	31	1	0	0	0	0	0	0	2012-09-09	44.3092	41.7105	-2.59869
19	2012-05-31	0	25	1	1	1	1	0	0	0	2012-09-09	44.3092	40.9868	-3.32237
19	2012-12-24	0	42	1	0	0	0	0	0	1	2012-09-09	44.3092	47.7961	3.48684
19	2012-08-24	1	60	1	1	1	1	0	0	0	2012-09-09	44.3092	43.7829	-0.526318
19	2012-06-22	1	51	1	0	0	0	0	0	0	2012-09-09	44.3092	41.7105	-2.59869
19	2012-07-23	0	35	1	0	0	0	0	0	0	2012-09-09	44.3092	42.7303	-1.57895
19	2012-08-24	1	20	1	0	0	0	0	0	0	2012-09-09	44.3092	43.7829	-0.526318
19	2012-05-31	0	42	1	1	1	1	0	0	0	2012-09-09	44.3092	40.9868	-3.32237
19	2013-01-17	0	68	1	1	1	1	0	0	1	2012-09-09	44.3092	48.5855	4.27631
19	2012-11-26	0	50	1	0	0	0	0	0	1	2012-09-09	44.3092	46.875	2.56579
19	2012-06-22	1	52	1	1	1	1	1	1	0	2012-09-09	44.3092	41.7105	-2.59869
19	2012-09-26	1	60	1	1	1	1	0	0	1	2012-09-09	44.3092	44.8684	0.559208
19	2012-09-26	1	32	1	1	1	1	0	0	1	2012-09-09	44.3092	44.8684	0.559208
19	2012-05-31	1	83	1	0	1	0	0	0	0	2012-09-09	44.3092	40.9868	-3.32237
19	2012-06-23	1	32	1	0	0	0	0	0	0	2012-09-09	44.3092	41.7434	-2.56579
19	2012-11-27	0	33	1	1	1	1	0	0	1	2012-09-09	44.3092	46.9079	2.59868
19	2012-10-28	1	40	1	1	1	1	0	0	1	2012-09-09	44.3092	45.9211	1.61184
19	2012-12-26	0	47	1	0	0	0	0	0	1	2012-09-09	44.3092	47.8618	3.55263
19	2013-02-21	0	57	1	1	1	1	0	0	1	2012-09-09	44.3092	49.7368	5.42763
19	2012-07-24	0	35	1	0	0	0	0	0	0	2012-09-09	44.3092	42.7632	-1.54605
19	2012-07-24	0	45	1	0	0	0	0	0	0	2012-09-09	44.3092	42.7632	-1.54605
19	2013-01-18	1	56	1	0	0	0	0	0	1	2012-09-09	44.3092	48.6184	4.30921
19	2012-09-26	1	52	1	1	1	1	0	0	1	2012-09-09	44.3092	44.8684	0.559208
19	2012-10-29	0	42	1	0	1	0	0	0	1	2012-09-09	44.3092	45.9539	1.64474
19	2012-07-25	1	39	1	0	0	0	0	0	0	2012-09-09	44.3092	42.7961	-1.51316
19	2012-07-25	0	15	1	0	0	0	0	0	0	2012-09-09	44.3092	42.7961	-1.51316
19	2012-12-27	1	40	1	0	0	0	0	0	1	2012-09-09	44.3092	47.8947	3.58553
19	2012-07-25	1	56	1	1	1	1	0	0	0	2012-09-09	44.3092	42.7961	-1.51316
19	2012-11-27	1	50	1	1	1	1	0	0	1	2012-09-09	44.3092	46.9079	2.59868
19	2012-10-30	0	16	1	1	1	1	0	0	1	2012-09-09	44.3092	45.9868	1.67763
19	2012-09-27	1	52	1	0	0	0	0	0	1	2012-09-09	44.3092	44.9013	0.592106
19	2012-06-25	1	22	1	1	1	1	0	0	0	2012-09-09	44.3092	41.8092	-2.5
19	2012-10-30	0	26	1	1	1	1	0	0	1	2012-09-09	44.3092	45.9868	1.67763
19	2012-07-26	0	86	1	0	0	0	0	0	0	2012-09-09	44.3092	42.8289	-1.48026
19	2013-02-22	1	35	1	1	1	1	0	0	1	2012-09-09	44.3092	49.7697	5.46053
19	2012-10-30	1	26	1	1	1	1	0	0	1	2012-09-09	44.3092	45.9868	1.67763
19	2012-06-25	1	37	1	0	0	0	0	0	0	2012-09-09	44.3092	41.8092	-2.5
19	2012-06-25	1	63	1	0	0	0	0	0	0	2012-09-09	44.3092	41.8092	-2.5
19	2012-07-26	1	17	1	0	0	0	0	0	0	2012-09-09	44.3092	42.8289	-1.48026
19	2013-02-22	0	42	1	1	1	1	1	1	1	2012-09-09	44.3092	49.7697	5.46053
19	2012-06-25	1	22	1	1	1	1	0	0	0	2012-09-09	44.3092	41.8092	-2.5
19	2012-11-28	0	36	1	1	1	1	0	0	1	2012-09-09	44.3092	46.9408	2.63158
19	2012-11-29	0	25	1	1	1	1	1	1	1	2012-09-09	44.3092	46.9737	2.66447
19	2012-06-25	1	57	1	0	1	0	0	0	0	2012-09-09	44.3092	41.8092	-2.5
19	2012-11-29	1	70	1	0	0	0	0	0	1	2012-09-09	44.3092	46.9737	2.66447
19	2012-06-25	0	23	1	0	0	0	0	0	0	2012-09-09	44.3092	41.8092	-2.5
19	2012-10-30	1	70	1	1	1	1	0	0	1	2012-09-09	44.3092	45.9868	1.67763
19	2012-10-30	0	67	1	1	1	1	0	0	1	2012-09-09	44.3092	45.9868	1.67763
19	2012-10-30	0	60	1	1	1	1	0	0	1	2012-09-09	44.3092	45.9868	1.67763
19	2012-08-28	1	15	1	0	0	0	0	0	0	2012-09-09	44.3092	43.9145	-0.394737
19	2012-11-29	1	15	1	0	0	0	0	0	1	2012-09-09	44.3092	46.9737	2.66447
19	2013-02-24	1	68	1	1	1	1	0	0	1	2012-09-09	44.3092	49.8355	5.52631
19	2012-09-29	1	70	1	1	1	1	0	0	1	2012-09-09	44.3092	44.9671	0.657894
19	2012-08-29	1	56	1	1	1	1	0	0	0	2012-09-09	44.3092	43.9474	-0.361843
19	2012-06-26	1	60	1	1	1	1	0	0	0	2012-09-09	44.3092	41.8421	-2.46711
19	2012-07-28	0	40	1	0	0	0	0	0	0	2012-09-09	44.3092	42.8947	-1.41447
19	2012-09-29	1	50	1	0	0	0	0	0	1	2012-09-09	44.3092	44.9671	0.657894
19	2012-10-31	1	36	1	1	1	1	0	0	1	2012-09-09	44.3092	46.0197	1.71053
19	2012-08-29	1	50	1	0	0	0	0	0	0	2012-09-09	44.3092	43.9474	-0.361843
19	2012-07-28	0	64	1	1	1	1	0	0	0	2012-09-09	44.3092	42.8947	-1.41447
19	2013-01-21	1	75	1	1	1	1	0	0	1	2012-09-09	44.3092	48.7171	4.40789
19	2013-01-21	0	59	1	1	1	1	0	0	1	2012-09-09	44.3092	48.7171	4.40789
19	2012-07-29	1	80	1	0	0	0	0	0	0	2012-09-09	44.3092	42.9276	-1.38158
19	2013-01-21	0	15	1	1	1	1	0	0	1	2012-09-09	44.3092	48.7171	4.40789
19	2013-01-21	0	62	1	1	1	1	0	0	1	2012-09-09	44.3092	48.7171	4.40789
19	2012-08-30	1	75	1	0	1	0	0	0	0	2012-09-09	44.3092	43.9803	-0.328949
19	2012-06-27	0	44	1	1	1	1	0	0	0	2012-09-09	44.3092	41.875	-2.43421
19	2012-08-30	0	67	1	1	1	1	0	0	0	2012-09-09	44.3092	43.9803	-0.328949
19	2012-11-30	1	36	1	1	1	1	0	0	1	2012-09-09	44.3092	47.0066	2.69737
19	2013-02-25	1	32	1	1	1	1	0	0	1	2012-09-09	44.3092	49.8684	5.55921
19	2012-08-31	0	45	1	0	1	0	0	0	0	2012-09-09	44.3092	44.0132	-0.296055
19	2012-07-31	1	70	1	1	1	1	0	0	0	2012-09-09	44.3092	42.9934	-1.31579
19	2012-07-31	1	22	1	0	0	0	0	0	0	2012-09-09	44.3092	42.9934	-1.31579
19	2012-07-31	1	15	1	0	0	0	0	0	0	2012-09-09	44.3092	42.9934	-1.31579
19	2013-02-26	0	19	1	0	0	0	0	0	1	2012-09-09	44.3092	49.9013	5.59211
19	2013-02-26	1	32	1	0	0	0	0	0	1	2012-09-09	44.3092	49.9013	5.59211
19	2013-02-27	0	40	1	1	1	1	0	0	1	2012-09-09	44.3092	49.9342	5.625
19	2012-06-29	1	35	1	0	1	0	0	0	0	2012-09-09	44.3092	41.9408	-2.36842
19	2013-01-23	0	45	1	1	1	1	0	0	1	2012-09-09	44.3092	48.7829	4.47368
19	2012-06-29	0	30	1	1	1	1	0	0	0	2012-09-09	44.3092	41.9408	-2.36842
19	2013-02-27	1	60	1	1	1	1	1	1	1	2012-09-09	44.3092	49.9342	5.625
19	2013-01-26	1	32	1	1	1	1	0	0	1	2012-09-09	44.3092	48.8816	4.57237
19	2013-02-28	0	46	1	1	1	1	1	1	1	2012-09-09	44.3092	49.9671	5.65789
19	2013-01-25	0	38	1	1	1	1	0	0	1	2012-09-09	44.3092	48.8487	4.53947
19	2013-02-28	1	21	1	1	1	1	0	0	1	2012-09-09	44.3092	49.9671	5.65789
19	2013-01-26	0	38	1	0	0	0	0	0	1	2012-09-09	44.3092	48.8816	4.57237
19	2013-01-26	0	39	1	0	0	0	0	0	1	2012-09-09	44.3092	48.8816	4.57237
19	2013-01-28	1	60	1	0	0	0	0	0	1	2012-09-09	44.3092	48.9474	4.63816
19	2013-01-28	0	41	1	1	1	1	0	0	1	2012-09-09	44.3092	48.9474	4.63816
19	2013-01-28	1	55	1	1	1	1	0	0	1	2012-09-09	44.3092	48.9474	4.63816
19	2013-01-30	0	50	1	1	1	1	0	0	1	2012-09-09	44.3092	49.0132	4.70395
19	2013-01-31	0	67	1	1	1	1	0	0	1	2012-09-09	44.3092	49.0461	4.73684
19	2013-01-31	0	48	1	1	1	1	1	1	1	2012-09-09	44.3092	49.0461	4.73684
20	2012-05-01	1	26	1	0	0	0	0	0	0	2012-09-24	44.8026	40	-4.80263
20	2013-01-02	1	32	1	1	1	1	1	1	1	2012-09-24	44.8026	48.0921	3.28947
20	2013-02-01	1	17	1	0	0	0	0	0	1	2012-09-24	44.8026	49.0789	4.27632
20	2012-03-29	0	49	1	1	1	1	0	0	0	2012-09-24	44.8026	38.9145	-5.88816
20	2013-01-02	1	25	1	1	1	1	0	0	1	2012-09-24	44.8026	48.0921	3.28947
20	2012-08-29	1	28	1	0	0	0	0	0	0	2012-09-24	44.8026	43.9474	-0.855263
20	2012-08-28	1	16	1	1	1	1	0	0	0	2012-09-24	44.8026	43.9145	-0.888157
20	2012-12-01	0	19	1	1	1	1	0	0	1	2012-09-24	44.8026	47.0395	2.23684
20	2012-07-02	1	60	1	0	1	0	0	0	0	2012-09-24	44.8026	42.0395	-2.76316
20	2012-10-01	1	38	1	0	0	0	0	0	1	2012-09-24	44.8026	45.0329	0.230263
20	2012-08-29	1	29	1	0	1	0	0	0	0	2012-09-24	44.8026	43.9474	-0.855263
20	2012-11-01	1	20	1	1	1	1	0	0	1	2012-09-24	44.8026	46.0526	1.25
20	2012-08-30	1	43	1	0	1	0	0	0	0	2012-09-24	44.8026	43.9803	-0.822369
20	2012-10-01	1	53	1	1	1	1	0	0	1	2012-09-24	44.8026	45.0329	0.230263
20	2012-12-03	1	30	1	0	0	0	0	0	1	2012-09-24	44.8026	47.1053	2.30263
20	2012-09-01	1	33	1	0	0	0	0	0	0	2012-09-24	44.8026	44.0461	-0.75658
20	2012-10-01	1	25	1	1	1	1	0	0	1	2012-09-24	44.8026	45.0329	0.230263
20	2012-10-01	1	22	1	1	1	1	0	0	1	2012-09-24	44.8026	45.0329	0.230263
20	2013-01-03	1	70	1	1	1	1	0	0	1	2012-09-24	44.8026	48.125	3.32237
20	2012-05-02	1	23	1	0	0	0	0	0	0	2012-09-24	44.8026	40.0329	-4.76974
20	2012-12-03	0	23	1	0	1	0	0	0	1	2012-09-24	44.8026	47.1053	2.30263
20	2012-07-03	1	36	1	0	0	0	0	0	0	2012-09-24	44.8026	42.0724	-2.73026
20	2012-07-03	0	16	1	0	0	0	0	0	0	2012-09-24	44.8026	42.0724	-2.73026
20	2012-06-02	1	63	1	1	1	1	0	0	0	2012-09-24	44.8026	41.0526	-3.75
20	2012-12-03	0	47	1	1	1	1	0	0	1	2012-09-24	44.8026	47.1053	2.30263
20	2012-09-04	0	27	1	0	1	0	0	0	0	2012-09-24	44.8026	44.1447	-0.657894
20	2012-09-04	1	40	1	0	1	0	0	0	0	2012-09-24	44.8026	44.1447	-0.657894
20	2012-11-03	0	27	1	0	0	0	0	0	1	2012-09-24	44.8026	46.1184	1.31579
20	2012-12-04	1	30	1	0	0	0	0	0	1	2012-09-24	44.8026	47.1382	2.33553
20	2012-09-04	1	39	1	1	1	1	0	0	0	2012-09-24	44.8026	44.1447	-0.657894
20	2012-09-04	1	30	1	0	1	0	0	0	0	2012-09-24	44.8026	44.1447	-0.657894
20	2012-05-03	1	34	1	0	0	0	0	0	0	2012-09-24	44.8026	40.0658	-4.73684
20	2012-11-03	0	50	1	1	1	1	0	0	1	2012-09-24	44.8026	46.1184	1.31579
20	2013-03-04	1	65	1	0	0	0	0	0	1	2012-09-24	44.8026	50.0987	5.29605
20	2013-03-04	0	50	1	1	1	1	0	0	1	2012-09-24	44.8026	50.0987	5.29605
20	2013-01-04	0	25	1	1	1	1	0	0	1	2012-09-24	44.8026	48.1579	3.35526
20	2013-03-04	0	32	1	0	0	0	0	0	1	2012-09-24	44.8026	50.0987	5.29605
20	2012-04-05	0	47	1	0	0	0	0	0	0	2012-09-24	44.8026	39.1447	-5.65789
20	2012-09-05	0	18	1	0	0	0	0	0	0	2012-09-24	44.8026	44.1776	-0.625
20	2012-10-03	0	25	1	0	1	0	0	0	1	2012-09-24	44.8026	45.0987	0.296051
20	2013-01-04	1	34	1	1	1	1	0	0	1	2012-09-24	44.8026	48.1579	3.35526
20	2012-10-03	1	27	1	1	1	1	0	0	1	2012-09-24	44.8026	45.0987	0.296051
20	2012-10-03	0	47	1	1	1	1	0	0	1	2012-09-24	44.8026	45.0987	0.296051
20	2013-03-05	0	64	1	0	0	0	0	0	1	2012-09-24	44.8026	50.1316	5.32895
20	2012-07-05	1	70	1	0	0	0	0	0	0	2012-09-24	44.8026	42.1382	-2.66447
20	2012-12-06	0	32	1	0	0	0	0	0	1	2012-09-24	44.8026	47.2039	2.40132
20	2012-11-05	0	20	1	1	1	1	1	1	1	2012-09-24	44.8026	46.1842	1.38158
20	2012-07-05	1	29	1	0	1	0	0	0	0	2012-09-24	44.8026	42.1382	-2.66447
20	2012-07-05	0	31	1	0	1	0	0	0	0	2012-09-24	44.8026	42.1382	-2.66447
20	2012-07-05	0	41	1	0	0	0	0	0	0	2012-09-24	44.8026	42.1382	-2.66447
20	2013-01-07	1	23	1	1	1	1	0	0	1	2012-09-24	44.8026	48.2566	3.45395
20	2012-08-27	0	23	1	0	1	0	0	0	0	2012-09-24	44.8026	43.8816	-0.921051
20	2012-12-06	0	44	1	1	1	1	0	0	1	2012-09-24	44.8026	47.2039	2.40132
20	2012-12-06	1	55	1	1	1	1	0	0	1	2012-09-24	44.8026	47.2039	2.40132
20	2012-07-05	1	29	1	1	1	1	0	0	0	2012-09-24	44.8026	42.1382	-2.66447
20	2012-11-06	0	32	1	0	0	0	1	0	1	2012-09-24	44.8026	46.2171	1.41447
20	2012-10-04	1	18	1	0	1	0	0	0	1	2012-09-24	44.8026	45.1316	0.328949
20	2013-01-07	1	30	1	1	1	1	0	0	1	2012-09-24	44.8026	48.2566	3.45395
20	2013-03-06	0	15	1	1	1	1	0	0	1	2012-09-24	44.8026	50.1645	5.36184
20	2012-04-10	1	45	1	0	0	0	0	0	0	2012-09-24	44.8026	39.3092	-5.49342
20	2012-05-07	1	29	1	0	0	0	0	0	0	2012-09-24	44.8026	40.1974	-4.60526
20	2013-02-07	0	48	1	0	0	0	0	0	1	2012-09-24	44.8026	49.2763	4.47369
20	2013-03-07	0	42	1	0	0	0	0	0	1	2012-09-24	44.8026	50.1974	5.39474
20	2013-01-08	1	118	1	1	1	1	0	0	1	2012-09-24	44.8026	48.2895	3.48684
20	2013-01-08	0	25	1	1	1	1	1	1	1	2012-09-24	44.8026	48.2895	3.48684
20	2012-04-11	0	25	1	0	1	0	0	0	0	2012-09-24	44.8026	39.3421	-5.46053
20	2012-08-27	1	38	1	0	1	0	0	0	0	2012-09-24	44.8026	43.8816	-0.921051
20	2012-05-08	0	60	1	1	1	1	0	0	0	2012-09-24	44.8026	40.2303	-4.57237
20	2012-10-05	1	32	1	1	1	1	0	0	1	2012-09-24	44.8026	45.1645	0.361843
20	2012-04-11	1	21	1	0	0	0	1	0	0	2012-09-24	44.8026	39.3421	-5.46053
20	2013-03-07	1	38	1	1	1	1	0	0	1	2012-09-24	44.8026	50.1974	5.39474
20	2012-09-07	1	17	1	1	1	1	0	0	0	2012-09-24	44.8026	44.2434	-0.559212
20	2012-04-11	0	32	1	1	1	1	0	0	0	2012-09-24	44.8026	39.3421	-5.46053
20	2013-02-05	0	40	1	1	1	1	0	0	1	2012-09-24	44.8026	49.2105	4.40789
20	2013-03-08	0	16	1	0	0	0	0	0	1	2012-09-24	44.8026	50.2303	5.42763
20	2013-01-08	1	35	1	0	0	0	0	0	1	2012-09-24	44.8026	48.2895	3.48684
20	2013-01-08	1	20	1	1	1	1	0	0	1	2012-09-24	44.8026	48.2895	3.48684
20	2012-05-08	0	35	1	0	0	0	1	0	0	2012-09-24	44.8026	40.2303	-4.57237
20	2013-01-08	0	38	1	0	0	0	0	0	1	2012-09-24	44.8026	48.2895	3.48684
20	2012-09-10	0	40	1	0	0	0	0	0	0	2012-09-24	44.8026	44.3421	-0.460525
20	2012-08-24	1	28	1	0	0	0	1	0	0	2012-09-24	44.8026	43.7829	-1.01974
20	2012-09-08	1	22	1	0	0	0	0	0	0	2012-09-24	44.8026	44.2763	-0.526314
20	2012-04-12	1	70	1	0	0	0	0	0	0	2012-09-24	44.8026	39.375	-5.42763
20	2012-08-24	0	29	1	1	1	1	1	1	0	2012-09-24	44.8026	43.7829	-1.01974
20	2012-11-08	1	50	1	1	1	1	0	0	1	2012-09-24	44.8026	46.2829	1.48026
20	2013-02-09	0	42	1	0	0	0	0	0	1	2012-09-24	44.8026	49.3421	4.53947
20	2013-03-09	1	36	1	1	1	1	0	0	1	2012-09-24	44.8026	50.2632	5.46053
20	2012-07-09	1	34	1	0	1	0	0	0	0	2012-09-24	44.8026	42.2697	-2.53289
20	2013-03-11	1	43	1	0	0	0	0	0	1	2012-09-24	44.8026	50.3289	5.52632
20	2012-09-10	0	37	1	0	1	0	0	0	0	2012-09-24	44.8026	44.3421	-0.460525
20	2012-09-10	0	18	1	0	0	0	1	0	0	2012-09-24	44.8026	44.3421	-0.460525
20	2012-04-13	1	29	1	0	0	0	0	0	0	2012-09-24	44.8026	39.4079	-5.39474
20	2012-11-09	0	94	1	0	0	0	0	0	1	2012-09-24	44.8026	46.3158	1.51316
20	2012-11-09	0	27	1	0	0	0	0	0	1	2012-09-24	44.8026	46.3158	1.51316
20	2012-10-08	1	17	1	1	1	1	0	0	1	2012-09-24	44.8026	45.2632	0.460525
20	2012-09-11	0	43	1	0	1	0	0	0	0	2012-09-24	44.8026	44.375	-0.427631
20	2013-01-10	1	22	1	1	1	1	0	0	1	2012-09-24	44.8026	48.3553	3.55263
20	2012-10-08	1	53	1	1	1	1	1	1	1	2012-09-24	44.8026	45.2632	0.460525
20	2012-09-11	0	31	1	0	1	0	0	0	0	2012-09-24	44.8026	44.375	-0.427631
20	2013-02-11	1	32	1	1	1	1	0	0	1	2012-09-24	44.8026	49.4079	4.60526
20	2012-09-11	0	32	1	0	1	0	0	0	0	2012-09-24	44.8026	44.375	-0.427631
20	2013-01-10	0	35	1	0	1	0	0	0	1	2012-09-24	44.8026	48.3553	3.55263
20	2012-09-11	0	25	1	0	0	0	0	0	0	2012-09-24	44.8026	44.375	-0.427631
20	2012-10-09	1	17	1	0	0	0	0	0	1	2012-09-24	44.8026	45.2961	0.49342
20	2012-04-12	1	18	1	1	1	1	0	0	0	2012-09-24	44.8026	39.375	-5.42763
20	2012-04-13	1	26	1	0	1	0	0	0	0	2012-09-24	44.8026	39.4079	-5.39474
20	2012-08-23	0	30	1	0	1	0	0	0	0	2012-09-24	44.8026	43.75	-1.05263
20	2013-03-12	0	18	1	0	0	0	0	0	1	2012-09-24	44.8026	50.3618	5.55921
20	2012-09-11	0	15	1	0	1	0	1	0	0	2012-09-24	44.8026	44.375	-0.427631
20	2012-11-09	0	58	1	0	0	0	0	0	1	2012-09-24	44.8026	46.3158	1.51316
20	2012-08-22	1	27	1	0	1	0	0	0	0	2012-09-24	44.8026	43.7171	-1.08553
20	2012-09-11	1	16	1	1	1	1	0	0	0	2012-09-24	44.8026	44.375	-0.427631
20	2013-02-12	1	18	1	1	1	1	0	0	1	2012-09-24	44.8026	49.4408	4.63816
20	2012-06-08	0	40	1	1	1	1	1	1	0	2012-09-24	44.8026	41.25	-3.55263
20	2012-07-11	0	73	1	0	0	0	0	0	0	2012-09-24	44.8026	42.3355	-2.46711
20	2012-04-14	0	34	1	1	1	1	0	0	0	2012-09-24	44.8026	39.4408	-5.36184
20	2012-08-23	0	21	1	0	0	0	0	0	0	2012-09-24	44.8026	43.75	-1.05263
20	2012-09-12	1	39	1	0	1	0	0	0	0	2012-09-24	44.8026	44.4079	-0.394737
20	2012-09-12	0	26	1	0	0	0	0	0	0	2012-09-24	44.8026	44.4079	-0.394737
20	2013-03-13	1	22	1	0	0	0	0	0	1	2012-09-24	44.8026	50.3947	5.59211
20	2012-07-11	1	44	1	0	0	0	0	0	0	2012-09-24	44.8026	42.3355	-2.46711
20	2012-05-11	1	25	1	0	0	0	0	0	0	2012-09-24	44.8026	40.3289	-4.47368
20	2012-07-11	1	38	1	0	1	0	0	0	0	2012-09-24	44.8026	42.3355	-2.46711
20	2012-11-12	0	53	1	1	1	1	1	1	1	2012-09-24	44.8026	46.4145	1.61184
20	2012-07-11	0	29	1	0	1	0	0	0	0	2012-09-24	44.8026	42.3355	-2.46711
20	2012-07-11	1	32	1	0	0	0	0	0	0	2012-09-24	44.8026	42.3355	-2.46711
20	2012-11-12	1	41	1	1	1	1	0	0	1	2012-09-24	44.8026	46.4145	1.61184
20	2012-11-12	1	70	1	1	1	1	0	0	1	2012-09-24	44.8026	46.4145	1.61184
20	2012-04-16	0	37	1	0	0	0	0	0	0	2012-09-24	44.8026	39.5066	-5.29605
20	2013-02-14	0	42	1	0	0	0	0	0	1	2012-09-24	44.8026	49.5066	4.70395
20	2012-10-11	0	23	1	0	0	0	0	0	1	2012-09-24	44.8026	45.3618	0.559212
20	2013-03-14	0	23	1	1	1	1	0	0	1	2012-09-24	44.8026	50.4276	5.625
20	2012-12-13	1	20	1	1	1	1	0	0	1	2012-09-24	44.8026	47.4342	2.63158
20	2012-04-16	0	48	1	0	1	0	0	0	0	2012-09-24	44.8026	39.5066	-5.29605
20	2012-04-16	1	40	1	0	1	0	0	0	0	2012-09-24	44.8026	39.5066	-5.29605
20	2012-04-16	0	17	1	0	1	0	0	0	0	2012-09-24	44.8026	39.5066	-5.29605
20	2012-08-20	0	40	1	1	1	1	0	0	0	2012-09-24	44.8026	43.6513	-1.15131
20	2012-08-21	0	40	1	0	1	0	0	0	0	2012-09-24	44.8026	43.6842	-1.11842
20	2012-09-14	0	38	1	0	0	0	1	0	0	2012-09-24	44.8026	44.4737	-0.328949
20	2012-07-12	0	22	1	0	1	0	0	0	0	2012-09-24	44.8026	42.3684	-2.43421
20	2013-01-14	1	47	1	1	1	1	0	0	1	2012-09-24	44.8026	48.4868	3.68421
20	2012-04-17	1	18	1	0	0	0	1	0	0	2012-09-24	44.8026	39.5395	-5.26316
20	2012-06-06	0	68	1	1	1	1	0	0	0	2012-09-24	44.8026	41.1842	-3.61842
20	2012-08-20	0	17	1	1	1	1	1	1	0	2012-09-24	44.8026	43.6513	-1.15131
20	2012-10-11	1	43	1	1	1	1	0	0	1	2012-09-24	44.8026	45.3618	0.559212
20	2013-01-14	0	35	1	1	1	1	0	0	1	2012-09-24	44.8026	48.4868	3.68421
20	2013-03-15	0	25	1	0	0	0	0	0	1	2012-09-24	44.8026	50.4605	5.65789
20	2013-01-14	0	20	1	1	1	1	0	0	1	2012-09-24	44.8026	48.4868	3.68421
20	2012-04-17	1	58	1	0	1	0	0	0	0	2012-09-24	44.8026	39.5395	-5.26316
20	2012-04-17	1	31	1	0	1	0	0	0	0	2012-09-24	44.8026	39.5395	-5.26316
20	2012-05-14	1	15	1	0	0	0	0	0	0	2012-09-24	44.8026	40.4276	-4.375
20	2012-04-17	1	30	1	0	1	0	0	0	0	2012-09-24	44.8026	39.5395	-5.26316
20	2012-12-14	1	23	1	0	0	0	0	0	1	2012-09-24	44.8026	47.4671	2.66447
20	2012-12-14	0	32	1	1	1	1	0	0	1	2012-09-24	44.8026	47.4671	2.66447
20	2012-09-14	0	34	1	0	0	0	1	0	0	2012-09-24	44.8026	44.4737	-0.328949
20	2012-04-17	0	48	1	0	0	0	0	0	0	2012-09-24	44.8026	39.5395	-5.26316
20	2012-07-13	0	94	1	0	1	0	0	0	0	2012-09-24	44.8026	42.4013	-2.40131
20	2013-02-15	1	64	1	1	1	1	0	0	1	2012-09-24	44.8026	49.5395	4.73684
20	2012-12-14	1	30	1	1	1	1	0	0	1	2012-09-24	44.8026	47.4671	2.66447
20	2013-02-15	1	27	1	1	1	1	0	0	1	2012-09-24	44.8026	49.5395	4.73684
20	2013-02-15	0	45	1	0	0	0	0	0	1	2012-09-24	44.8026	49.5395	4.73684
20	2013-01-15	1	37	1	0	0	0	0	0	1	2012-09-24	44.8026	48.5197	3.71711
20	2013-02-15	0	45	1	1	1	1	0	0	1	2012-09-24	44.8026	49.5395	4.73684
20	2012-10-12	1	31	1	0	0	0	0	0	1	2012-09-24	44.8026	45.3947	0.592106
20	2012-06-12	0	73	1	0	1	0	0	0	0	2012-09-24	44.8026	41.3816	-3.42105
20	2012-08-17	1	65	1	0	1	0	0	0	0	2012-09-24	44.8026	43.5526	-1.25
20	2012-12-17	1	52	1	1	1	1	0	0	1	2012-09-24	44.8026	47.5658	2.76316
20	2012-10-12	1	44	1	1	1	1	0	0	1	2012-09-24	44.8026	45.3947	0.592106
20	2012-08-16	0	23	1	1	1	1	0	0	0	2012-09-24	44.8026	43.5197	-1.28289
20	2012-12-17	1	40	1	0	0	0	0	0	1	2012-09-24	44.8026	47.5658	2.76316
20	2012-07-14	0	27	1	1	1	1	0	0	0	2012-09-24	44.8026	42.4342	-2.36842
20	2012-06-13	1	18	1	0	0	0	0	0	0	2012-09-24	44.8026	41.4145	-3.38816
20	2012-07-16	1	15	1	0	0	0	0	0	0	2012-09-24	44.8026	42.5	-2.30263
20	2012-06-13	1	16	1	0	1	0	0	0	0	2012-09-24	44.8026	41.4145	-3.38816
20	2012-08-16	1	28	1	0	0	0	0	0	0	2012-09-24	44.8026	43.5197	-1.28289
20	2012-06-13	0	48	1	0	1	0	0	0	0	2012-09-24	44.8026	41.4145	-3.38816
20	2012-04-19	0	47	1	0	0	0	1	0	0	2012-09-24	44.8026	39.6053	-5.19737
20	2012-09-17	0	35	1	0	1	0	0	0	0	2012-09-24	44.8026	44.5724	-0.230263
20	2012-09-17	0	65	1	0	1	0	0	0	0	2012-09-24	44.8026	44.5724	-0.230263
20	2012-08-17	0	20	1	0	1	0	0	0	0	2012-09-24	44.8026	43.5526	-1.25
20	2012-06-13	0	24	1	0	1	0	0	0	0	2012-09-24	44.8026	41.4145	-3.38816
20	2013-02-18	0	23	1	0	0	0	0	0	1	2012-09-24	44.8026	49.6382	4.83553
20	2013-03-19	1	80	1	1	1	1	0	0	1	2012-09-24	44.8026	50.5921	5.78947
20	2012-09-17	1	26	1	0	1	0	0	0	0	2012-09-24	44.8026	44.5724	-0.230263
20	2012-08-17	1	18	1	0	1	0	0	0	0	2012-09-24	44.8026	43.5526	-1.25
20	2012-10-15	0	59	1	0	0	0	0	0	1	2012-09-24	44.8026	45.4934	0.690788
20	2012-07-16	0	21	1	0	0	0	0	0	0	2012-09-24	44.8026	42.5	-2.30263
20	2012-10-15	1	27	1	0	0	0	0	0	1	2012-09-24	44.8026	45.4934	0.690788
20	2012-08-16	1	25	1	0	0	0	0	0	0	2012-09-24	44.8026	43.5197	-1.28289
20	2012-09-17	0	62	1	1	1	1	1	1	0	2012-09-24	44.8026	44.5724	-0.230263
20	2012-06-08	1	35	1	1	1	1	0	0	0	2012-09-24	44.8026	41.25	-3.55263
20	2013-01-17	1	25	1	1	1	1	0	0	1	2012-09-24	44.8026	48.5855	3.78289
20	2012-10-15	1	16	1	1	1	1	0	0	1	2012-09-24	44.8026	45.4934	0.690788
20	2012-07-17	1	18	1	0	0	0	0	0	0	2012-09-24	44.8026	42.5329	-2.26974
20	2012-09-17	0	17	1	0	1	0	0	0	0	2012-09-24	44.8026	44.5724	-0.230263
20	2013-02-19	1	29	1	1	1	1	0	0	1	2012-09-24	44.8026	49.6711	4.86842
20	2012-07-17	1	62	1	0	0	0	0	0	0	2012-09-24	44.8026	42.5329	-2.26974
20	2013-01-17	1	18	1	1	1	1	0	0	1	2012-09-24	44.8026	48.5855	3.78289
20	2013-01-17	0	23	1	1	1	1	0	0	1	2012-09-24	44.8026	48.5855	3.78289
20	2012-05-16	0	19	1	0	1	0	0	0	0	2012-09-24	44.8026	40.4934	-4.30921
20	2013-03-19	1	33	1	0	0	0	0	0	1	2012-09-24	44.8026	50.5921	5.78947
20	2013-03-20	0	43	1	1	1	1	0	0	1	2012-09-24	44.8026	50.625	5.82237
20	2012-05-17	1	32	1	0	0	0	0	0	0	2012-09-24	44.8026	40.5263	-4.27631
20	2013-02-20	0	22	1	1	1	1	0	0	1	2012-09-24	44.8026	49.7039	4.90132
20	2012-06-15	0	60	1	0	1	0	0	0	0	2012-09-24	44.8026	41.4803	-3.32237
20	2012-07-18	0	43	1	0	1	0	0	0	0	2012-09-24	44.8026	42.5658	-2.23684
20	2012-06-15	1	25	1	0	1	0	0	0	0	2012-09-24	44.8026	41.4803	-3.32237
20	2012-06-15	1	30	1	1	1	1	0	0	0	2012-09-24	44.8026	41.4803	-3.32237
20	2013-02-21	1	32	1	1	1	1	0	0	1	2012-09-24	44.8026	49.7368	4.93421
20	2013-03-21	1	24	1	0	0	0	0	0	1	2012-09-24	44.8026	50.6579	5.85526
20	2013-01-18	1	50	1	1	1	1	0	0	1	2012-09-24	44.8026	48.6184	3.81579
20	2013-03-21	0	24	1	0	0	0	0	0	1	2012-09-24	44.8026	50.6579	5.85526
20	2012-08-14	0	42	1	0	0	0	0	0	0	2012-09-24	44.8026	43.4539	-1.34868
20	2012-08-14	1	15	1	0	1	0	0	0	0	2012-09-24	44.8026	43.4539	-1.34868
20	2012-07-19	1	26	1	1	1	1	0	0	0	2012-09-24	44.8026	42.5987	-2.20395
20	2012-11-19	0	58	1	0	0	0	0	0	1	2012-09-24	44.8026	46.6447	1.84211
20	2012-06-15	1	40	1	0	1	0	0	0	0	2012-09-24	44.8026	41.4803	-3.32237
20	2012-11-19	1	54	1	0	0	0	0	0	1	2012-09-24	44.8026	46.6447	1.84211
20	2012-07-19	0	25	1	0	1	0	0	0	0	2012-09-24	44.8026	42.5987	-2.20395
20	2012-07-19	1	20	1	0	0	0	0	0	0	2012-09-24	44.8026	42.5987	-2.20395
20	2012-05-18	1	30	1	0	0	0	0	0	0	2012-09-24	44.8026	40.5592	-4.24342
20	2012-11-19	1	28	1	0	0	0	0	0	1	2012-09-24	44.8026	46.6447	1.84211
20	2012-06-16	0	70	1	0	0	0	0	0	0	2012-09-24	44.8026	41.5132	-3.28947
20	2012-10-17	0	67	1	1	1	1	0	0	1	2012-09-24	44.8026	45.5592	0.75658
20	2013-01-21	1	36	1	0	0	0	0	0	1	2012-09-24	44.8026	48.7171	3.91447
20	2012-12-21	0	30	1	1	1	1	1	1	1	2012-09-24	44.8026	47.6974	2.89474
20	2012-10-17	1	42	1	1	1	1	0	0	1	2012-09-24	44.8026	45.5592	0.75658
20	2013-02-22	1	32	1	0	0	0	0	0	1	2012-09-24	44.8026	49.7697	4.96711
20	2012-09-20	0	28	1	0	0	0	0	0	0	2012-09-24	44.8026	44.6711	-0.13158
20	2012-12-21	1	28	1	0	0	0	0	0	1	2012-09-24	44.8026	47.6974	2.89474
20	2012-11-20	0	20	1	0	0	0	0	0	1	2012-09-24	44.8026	46.6776	1.875
20	2012-07-20	1	41	1	0	0	0	0	0	0	2012-09-24	44.8026	42.6316	-2.17105
20	2013-03-22	0	21	1	1	1	1	1	1	1	2012-09-24	44.8026	50.6908	5.88816
20	2012-12-21	0	20	1	1	1	1	0	0	1	2012-09-24	44.8026	47.6974	2.89474
20	2013-03-22	0	38	1	1	1	1	0	0	1	2012-09-24	44.8026	50.6908	5.88816
20	2012-04-23	1	50	1	0	0	0	0	0	0	2012-09-24	44.8026	39.7368	-5.06579
20	2012-09-20	0	26	1	0	1	0	0	0	0	2012-09-24	44.8026	44.6711	-0.13158
20	2012-09-20	0	36	1	0	1	0	0	0	0	2012-09-24	44.8026	44.6711	-0.13158
20	2012-06-18	1	46	1	0	0	0	0	0	0	2012-09-24	44.8026	41.5789	-3.22368
20	2012-08-13	0	37	1	0	0	0	0	0	0	2012-09-24	44.8026	43.4211	-1.38158
20	2012-06-18	1	26	1	0	0	0	0	0	0	2012-09-24	44.8026	41.5789	-3.22368
20	2012-06-18	0	60	1	0	0	0	0	0	0	2012-09-24	44.8026	41.5789	-3.22368
20	2012-11-20	1	45	1	1	1	1	0	0	1	2012-09-24	44.8026	46.6776	1.875
20	2012-07-20	1	25	1	0	0	0	0	0	0	2012-09-24	44.8026	42.6316	-2.17105
20	2012-08-10	1	35	1	1	1	1	0	0	0	2012-09-24	44.8026	43.3224	-1.48026
20	2012-07-20	1	56	1	0	0	0	0	0	0	2012-09-24	44.8026	42.6316	-2.17105
20	2012-06-18	1	20	1	0	0	0	0	0	0	2012-09-24	44.8026	41.5789	-3.22368
20	2013-01-22	1	49	1	1	1	1	0	0	1	2012-09-24	44.8026	48.75	3.94737
20	2012-07-20	0	40	1	0	1	0	0	0	0	2012-09-24	44.8026	42.6316	-2.17105
20	2013-01-22	0	29	1	1	1	1	0	0	1	2012-09-24	44.8026	48.75	3.94737
20	2012-06-18	0	30	1	0	1	0	0	0	0	2012-09-24	44.8026	41.5789	-3.22368
20	2012-12-27	1	24	1	0	0	0	0	0	1	2012-09-24	44.8026	47.8947	3.09211
20	2012-10-19	0	47	1	0	0	0	0	0	1	2012-09-24	44.8026	45.625	0.822369
20	2013-02-25	0	36	1	1	1	1	0	0	1	2012-09-24	44.8026	49.8684	5.06579
20	2012-09-21	1	24	1	0	1	0	0	0	0	2012-09-24	44.8026	44.7039	-0.0986824
20	2013-02-25	0	34	1	1	1	1	0	0	1	2012-09-24	44.8026	49.8684	5.06579
20	2013-02-25	0	37	1	1	1	1	0	0	1	2012-09-24	44.8026	49.8684	5.06579
20	2012-09-21	0	35	1	1	1	1	1	1	0	2012-09-24	44.8026	44.7039	-0.0986824
20	2012-04-25	1	29	1	1	1	1	0	0	0	2012-09-24	44.8026	39.8026	-5
20	2012-10-19	1	29	1	1	1	1	0	0	1	2012-09-24	44.8026	45.625	0.822369
20	2012-12-28	0	49	1	0	0	0	1	0	1	2012-09-24	44.8026	47.9276	3.125
20	2012-11-22	0	48	1	0	0	0	0	0	1	2012-09-24	44.8026	46.7434	1.94079
20	2012-09-21	1	17	1	0	1	0	0	0	0	2012-09-24	44.8026	44.7039	-0.0986824
20	2012-09-21	0	17	1	0	0	0	0	0	0	2012-09-24	44.8026	44.7039	-0.0986824
20	2012-04-24	1	37	1	1	1	1	0	0	0	2012-09-24	44.8026	39.7697	-5.03289
20	2012-04-25	0	44	1	0	0	0	1	0	0	2012-09-24	44.8026	39.8026	-5
20	2012-04-24	1	30	1	0	1	0	0	0	0	2012-09-24	44.8026	39.7697	-5.03289
20	2012-12-28	0	22	1	0	0	0	0	0	1	2012-09-24	44.8026	47.9276	3.125
20	2012-07-23	1	37	1	0	0	0	0	0	0	2012-09-24	44.8026	42.7303	-2.07237
20	2012-06-19	1	23	1	1	1	1	1	1	0	2012-09-24	44.8026	41.6118	-3.19079
20	2012-06-18	1	54	1	1	1	1	0	0	0	2012-09-24	44.8026	41.5789	-3.22368
20	2012-12-28	1	21	1	1	1	1	0	0	1	2012-09-24	44.8026	47.9276	3.125
20	2012-09-22	0	22	1	0	0	0	0	0	0	2012-09-24	44.8026	44.7368	-0.0657883
20	2012-06-19	1	58	1	0	1	0	0	0	0	2012-09-24	44.8026	41.6118	-3.19079
20	2012-12-28	1	30	1	1	1	1	0	0	1	2012-09-24	44.8026	47.9276	3.125
20	2013-03-26	1	28	1	1	1	1	0	0	1	2012-09-24	44.8026	50.8224	6.01974
20	2012-08-09	1	42	1	0	1	0	0	0	0	2012-09-24	44.8026	43.2895	-1.51316
20	2012-08-09	1	25	1	0	1	0	0	0	0	2012-09-24	44.8026	43.2895	-1.51316
20	2012-08-09	1	56	1	0	0	0	0	0	0	2012-09-24	44.8026	43.2895	-1.51316
20	2012-11-22	0	41	1	1	1	1	1	1	1	2012-09-24	44.8026	46.7434	1.94079
20	2012-03-26	1	19	1	0	0	0	0	0	0	2012-09-24	44.8026	38.8158	-5.98684
20	2013-03-25	0	24	1	1	1	1	0	0	1	2012-09-24	44.8026	50.7895	5.98684
20	2013-03-27	1	32	1	1	1	1	0	0	1	2012-09-24	44.8026	50.8553	6.05263
20	2012-06-20	0	28	1	0	0	0	0	0	0	2012-09-24	44.8026	41.6447	-3.15789
20	2013-01-24	1	24	1	0	0	0	0	0	1	2012-09-24	44.8026	48.8158	4.01316
20	2012-05-23	0	18	1	0	1	0	0	0	0	2012-09-24	44.8026	40.7237	-4.07895
20	2012-07-24	1	16	1	0	0	0	0	0	0	2012-09-24	44.8026	42.7632	-2.03947
20	2013-02-27	1	46	1	0	0	0	0	0	1	2012-09-24	44.8026	49.9342	5.13158
20	2013-03-27	1	54	1	1	1	1	0	0	1	2012-09-24	44.8026	50.8553	6.05263
20	2013-03-27	1	37	1	1	1	1	0	0	1	2012-09-24	44.8026	50.8553	6.05263
20	2013-03-27	0	30	1	1	1	1	0	0	1	2012-09-24	44.8026	50.8553	6.05263
20	2013-02-27	1	49	1	1	1	1	0	0	1	2012-09-24	44.8026	49.9342	5.13158
20	2012-04-26	0	23	1	1	1	1	0	0	0	2012-09-24	44.8026	39.8355	-4.96711
20	2012-04-26	0	34	1	0	0	0	0	0	0	2012-09-24	44.8026	39.8355	-4.96711
20	2012-11-23	1	65	1	0	0	0	0	0	1	2012-09-24	44.8026	46.7763	1.97369
20	2012-08-09	1	17	1	0	0	0	0	0	0	2012-09-24	44.8026	43.2895	-1.51316
20	2012-08-09	1	38	1	0	0	0	0	0	0	2012-09-24	44.8026	43.2895	-1.51316
20	2012-05-24	0	30	1	0	1	0	0	0	0	2012-09-24	44.8026	40.7566	-4.04605
20	2012-06-21	0	41	1	0	1	0	0	0	0	2012-09-24	44.8026	41.6776	-3.125
20	2012-10-23	0	52	1	0	0	0	0	0	1	2012-09-24	44.8026	45.7566	0.953949
20	2012-11-24	1	30	1	1	1	1	1	1	1	2012-09-24	44.8026	46.8092	2.00658
20	2013-02-28	0	24	1	0	0	0	0	0	1	2012-09-24	44.8026	49.9671	5.16447
20	2012-03-27	1	55	1	0	0	0	0	0	0	2012-09-24	44.8026	38.8487	-5.95395
20	2012-05-24	1	17	1	1	1	1	0	0	0	2012-09-24	44.8026	40.7566	-4.04605
20	2012-05-25	1	29	1	0	0	0	0	0	0	2012-09-24	44.8026	40.7895	-4.01316
20	2012-10-23	1	40	1	1	1	1	0	0	1	2012-09-24	44.8026	45.7566	0.953949
20	2012-10-23	1	25	1	1	1	1	0	0	1	2012-09-24	44.8026	45.7566	0.953949
20	2012-04-28	0	47	1	0	0	0	0	0	0	2012-09-24	44.8026	39.9013	-4.90131
20	2013-02-28	1	50	1	1	1	1	0	0	1	2012-09-24	44.8026	49.9671	5.16447
20	2012-11-26	0	58	1	0	1	0	0	0	1	2012-09-24	44.8026	46.875	2.07237
20	2012-04-30	0	58	1	0	0	0	0	0	0	2012-09-24	44.8026	39.9671	-4.83553
20	2012-06-22	1	40	1	0	0	0	0	0	0	2012-09-24	44.8026	41.7105	-3.09211
20	2012-08-06	0	43	1	0	1	0	0	0	0	2012-09-24	44.8026	43.1908	-1.61184
20	2012-05-25	0	30	1	0	1	0	0	0	0	2012-09-24	44.8026	40.7895	-4.01316
20	2012-08-06	0	46	1	0	1	0	0	0	0	2012-09-24	44.8026	43.1908	-1.61184
20	2012-11-26	1	33	1	0	0	0	0	0	1	2012-09-24	44.8026	46.875	2.07237
20	2012-06-22	0	45	1	0	0	0	0	0	0	2012-09-24	44.8026	41.7105	-3.09211
20	2012-10-24	0	19	1	0	1	0	0	0	1	2012-09-24	44.8026	45.7895	0.986843
20	2012-10-24	0	44	1	1	1	1	0	0	1	2012-09-24	44.8026	45.7895	0.986843
20	2012-03-28	1	28	1	0	1	0	0	0	0	2012-09-24	44.8026	38.8816	-5.92105
20	2012-10-24	0	24	1	1	1	1	1	1	1	2012-09-24	44.8026	45.7895	0.986843
20	2012-07-27	1	26	1	0	1	0	0	0	0	2012-09-24	44.8026	42.8618	-1.94079
20	2012-04-30	0	45	1	0	1	0	0	0	0	2012-09-24	44.8026	39.9671	-4.83553
20	2012-11-27	0	21	1	0	0	0	0	0	1	2012-09-24	44.8026	46.9079	2.10526
20	2013-01-28	1	54	1	0	0	0	0	0	1	2012-09-24	44.8026	48.9474	4.14474
20	2012-10-25	1	32	1	1	1	1	0	0	1	2012-09-24	44.8026	45.8224	1.01974
20	2012-11-27	0	32	1	1	1	1	0	0	1	2012-09-24	44.8026	46.9079	2.10526
20	2012-05-28	0	30	1	0	1	0	0	0	0	2012-09-24	44.8026	40.8882	-3.91447
20	2012-07-30	0	15	1	0	0	0	0	0	0	2012-09-24	44.8026	42.9605	-1.84211
20	2012-08-06	0	22	1	0	1	0	0	0	0	2012-09-24	44.8026	43.1908	-1.61184
20	2012-11-28	0	47	1	0	0	0	0	0	1	2012-09-24	44.8026	46.9408	2.13816
20	2012-11-28	0	18	1	1	1	1	0	0	1	2012-09-24	44.8026	46.9408	2.13816
20	2012-07-31	1	17	1	0	1	0	0	0	0	2012-09-24	44.8026	42.9934	-1.80921
20	2012-10-29	0	44	1	0	0	0	0	0	1	2012-09-24	44.8026	45.9539	1.15132
20	2013-01-29	0	28	1	1	1	1	1	1	1	2012-09-24	44.8026	48.9803	4.17763
20	2012-11-29	0	23	1	1	1	1	0	0	1	2012-09-24	44.8026	46.9737	2.17105
20	2012-11-29	1	23	1	1	1	1	0	0	1	2012-09-24	44.8026	46.9737	2.17105
20	2012-08-03	0	22	1	0	0	0	0	0	0	2012-09-24	44.8026	43.0921	-1.71053
20	2013-01-30	0	36	1	0	0	0	0	0	1	2012-09-24	44.8026	49.0132	4.21053
20	2012-06-26	1	21	1	1	1	1	0	0	0	2012-09-24	44.8026	41.8421	-2.96053
20	2013-01-31	1	65	1	1	1	1	1	1	1	2012-09-24	44.8026	49.0461	4.24342
20	2012-06-28	1	35	1	0	0	0	0	0	0	2012-09-24	44.8026	41.9079	-2.89474
20	2012-08-03	0	26	1	0	0	0	0	0	0	2012-09-24	44.8026	43.0921	-1.71053
20	2012-10-29	1	28	1	1	1	1	0	0	1	2012-09-24	44.8026	45.9539	1.15132
20	2012-05-30	0	73	1	0	1	0	0	0	0	2012-09-24	44.8026	40.9539	-3.84868
20	2012-05-30	0	18	1	0	1	0	0	0	0	2012-09-24	44.8026	40.9539	-3.84868
20	2012-05-30	1	29	1	0	0	0	0	0	0	2012-09-24	44.8026	40.9539	-3.84868
20	2012-06-28	1	36	1	0	0	0	1	0	0	2012-09-24	44.8026	41.9079	-2.89474
20	2013-01-31	1	39	1	1	1	1	0	0	1	2012-09-24	44.8026	49.0461	4.24342
20	2012-11-30	1	30	1	1	1	1	0	0	1	2012-09-24	44.8026	47.0066	2.20395
20	2012-11-30	1	40	1	1	1	1	0	0	1	2012-09-24	44.8026	47.0066	2.20395
20	2012-11-30	0	27	1	1	1	1	0	0	1	2012-09-24	44.8026	47.0066	2.20395
20	2012-06-29	1	31	1	0	1	0	0	0	0	2012-09-24	44.8026	41.9408	-2.86184
20	2012-05-31	1	30	1	1	1	1	0	0	0	2012-09-24	44.8026	40.9868	-3.81579
20	2012-06-29	1	37	1	0	1	0	0	0	0	2012-09-24	44.8026	41.9408	-2.86184
20	2012-10-30	0	65	1	0	0	0	0	0	1	2012-09-24	44.8026	45.9868	1.18421
20	2012-11-26	1	28	1	0	0	0	0	0	1	2012-09-24	44.8026	46.875	2.07237
20	2012-11-26	1	20	1	1	1	1	0	0	1	2012-09-24	44.8026	46.875	2.07237
20	2012-10-30	1	16	1	1	1	1	0	0	1	2012-09-24	44.8026	45.9868	1.18421
20	2012-08-31	0	41	1	0	0	0	0	0	0	2012-09-24	44.8026	44.0132	-0.789474
20	2012-10-31	1	18	1	0	0	0	0	0	1	2012-09-24	44.8026	46.0197	1.21711
20	2012-08-01	1	30	1	0	1	0	0	0	0	2012-09-24	44.8026	43.0263	-1.77631

## Sheet: Data dictionary
Variable	Description
siteid	Study site
date	Date of patient visit
age	Age
coughhistory	Cough >=2 weeks
summary	ISTC adherent? (0=no, 1=yes)
tbexamordered	TB exam ordered? (0=no, 1=yes)
tbexamcompl	TB exam completed? (0=no, 1=yes)
newtbrx	TB treatment started? (0=no, 1=yes)
afbpos	AFB positive? (0=no, 1=yes)
post	Pre/Post intervention (0=pre, 1=post)
trainingstartdt	Date training started
startmonth	Month training started
month	Patient visit month
cm	Centered month
